# Supplementary material for: Weak Acid Resistance A (WarA), a Novel Transcription Factor Required for Regulation of Weak-Acid Resistance and Spore-Spore Heterogeneity in Aspergillus niger
Source: mSphere. 2020 Jan 8;5(1):e00685-19. doi: 10.1128/mSphere.00685-19 (PMC6952191; doi:10.1128/mSphere.00685-19)
Supplement: TABLE S1 [file mSphere.00685-19-st001.xlsx]

## Sheet: deTable
Gene_ID	logCPM	logFC.Knockout_Control_vs_WT_Control	logFC.WT_Sorbic_Acid_vs_WT_Control	logFC.Knockout_Sorbic_Acid_vs_Knockout_Control	PV.Knockout_Control_vs_WT_Control	PV.WT_Sorbic_Acid_vs_WT_Control	PV.Knockout_Sorbic_Acid_vs_Knockout_Control	FDR.Knockout_Control_vs_WT_Control	FDR.WT_Sorbic_Acid_vs_WT_Control	FDR.Knockout_Sorbic_Acid_vs_Knockout_Control	WT control 1	WT control 2	WT control 3	ΔwarA control 1	ΔwarA control 2	ΔwarA control 3	WT sorbic 1	WT sorbic 2	WT sorbic 3	ΔwarA sorbic 1	ΔwarA sorbic 2	ΔwarA sorbic 3
An01g00010	6.65672	0.0513892	-2.05467	-2.67864	0.865249	2.04855e-09	5.57646e-14	1	3.22472e-08	1.65382e-12	99	96	74	115	101	78	24	22	17	11	23	13
An01g00020	7.14987	-0.0235437	-2.42129	-2.37331	0.930336	6.65999e-15	5.90867e-15	1	2.19589e-13	1.97076e-13	151	138	104	146	128	126	35	20	16	28	27	27
An01g00060	7.61957	0.345684	-0.351964	-0.75612	0.109435	0.11498	0.000537878	1	0.259935	0.00298139	160	135	75	156	174	141	82	95	94	124	66	112
An01g00070	6.27742	0.0154105	-0.925945	-1.19254	0.960399	0.0048683	0.000294534	1	0.0204078	0.00175789	94	54	36	70	73	45	31	21	38	32	28	26
An01g00080	8.56162	-0.00323107	-1.07422	-1.19522	0.987815	8.47945e-07	3.85841e-08	1	8.69383e-06	5.10331e-07	349	354	199	367	287	263	150	123	132	126	145	144
An01g00090	3.66766	0.138037	-1.7911	-2.30326	0.846952	0.0304926	0.00619321	1	0.0935426	0.0240761	10	10	11	9	8	18	1	7	1	3	2	3
An01g00100	6.29471	0.0194609	-1.55903	-1.61912	0.953	1.68934e-05	5.78776e-06	1	0.000135522	5.11912e-05	84	75	42	76	72	58	11	27	26	43	14	17
An01g00120	3.7683	-0.610399	0.27173	1.90047	0.439032	0.715002	0.0104668	1	0.838944	0.0372654	8	6	5	6	4	3	6	5	11	40	4	12
An01g00130	6.90224	-0.206763	-2.5422	-2.48288	0.402003	2.00146e-17	9.14143e-17	1	8.79039e-16	3.95453e-15	128	141	89	134	114	77	22	16	21	22	17	22
An01g00140	4.21826	0.0375658	-2.04663	-3.53415	0.948859	0.00308682	2.98225e-05	1	0.0137355	0.000225324	27	18	9	25	20	11	2	1	9	1	1	3
An01g00150	7.97625	0.0380142	-1.5983	-1.0643	0.881967	3.49578e-09	4.75095e-05	1	5.30686e-08	0.000340987	244	239	127	238	225	172	69	55	65	180	90	61
An01g00160	6.24982	-0.0824814	0.892096	1.17364	0.839394	0.0236107	0.00265944	1	0.0755949	0.0118064	52	51	4	38	35	22	51	62	58	87	56	83
An01g00170	6.40457	0.130232	1.30819	1.15016	0.751463	0.0010087	0.0033962	1	0.00519569	0.0145225	47	49	5	40	37	27	69	74	74	144	49	63
An01g00190	7.15003	-0.126052	-0.926051	-1.21784	0.621627	0.000497619	6.61879e-06	1	0.00277293	5.78302e-05	122	133	88	103	132	91	58	58	58	43	44	60
An01g00200	7.56552	-0.141795	3.93612	4.53118	0.741356	2.59084e-27	3.69421e-35	1	3.04213e-25	9.24114e-33	13	26	3	14	18	6	194	183	209	477	185	293
An01g00240	3.70323	-0.325869	-1.62432	-2.45266	0.633369	0.0320186	0.00459513	1	0.0971343	0.0187837	7	15	14	10	14	8	3	6	3	0	2	4
An01g00250	2.88389	-0.670572	-7.99831	-4.33888	0.525108	0.00453476	0.0139354	1	0.0191844	0.0472781	1	8	15	3	6	9	0	0	0	0	0	1
An01g00280	6.01241	-0.568648	0.94558	1.75847	0.194781	0.0217092	2.86307e-05	1	0.0706271	0.000217605	23	54	11	36	14	10	45	58	51	92	52	68
An01g00340	3.23731	-0.0388641	-4.65395	-1.55332	0.959055	0.0037178	0.0653192	1	0.0161437	0.164174	7	9	9	10	12	5	0	1	0	7	2	1
An01g00480	4.43961	-0.624575	2.31214	2.66179	0.386737	0.00010406	3.94687e-05	1	0.00069215	0.00028891	4	7	5	6	3	2	27	19	31	14	24	32
An01g00490	3.61252	-4.16617	4.83874	8.6972	0.147255	3.44741e-05	0.00122869	1	0.000257928	0.00607325	2	0	0	0	0	0	18	15	20	28	10	13
An01g00500	2.90386	-0.955739	4.37245	4.35891	0.613267	0.000525219	0.00674989	1	0.00290005	0.0258386	2	0	0	0	0	1	12	9	17	4	10	7
An01g00550	3.19147	0.280501	-7.85029	-8.31335	0.761857	0.00475268	0.00275816	1	0.0199595	0.0121695	5	3	14	5	14	13	0	0	0	0	0	0
An01g00710	3.15156	0.279794	-3.5418	-5.01966	0.718436	0.00473638	0.00181689	1	0.0199056	0.00853974	11	6	7	7	13	10	0	2	0	0	0	1
An01g00730	6.20347	-0.525239	1.23036	1.00657	0.235507	0.00343316	0.0204257	1	0.0150554	0.0644911	20	25	47	21	34	20	76	77	82	71	37	55
An01g00740	7.05743	-0.720579	2.12411	2.30281	0.0346649	2.75453e-12	8.61014e-13	1	6.65889e-11	2.22146e-11	31	37	44	25	26	23	183	169	143	152	113	124
An01g00750	5.05487	-1.18036	1.86385	3.4826	0.0490079	4.22223e-05	1.33085e-10	1	0.000307112	2.49822e-09	10	8	8	4	6	2	29	28	34	70	31	44
An01g00760	4.44838	-0.607592	4.96783	5.38496	0.665399	4.18586e-07	2.35417e-06	1	4.49736e-06	2.2388e-05	2	0	1	0	1	1	33	23	33	64	15	17
An01g00770	4.81859	-0.171708	-2.77648	-3.30031	0.748005	2.41142e-05	3.53031e-06	1	0.000185607	3.26817e-05	44	31	15	19	41	19	4	4	4	0	7	1
An01g00910	7.91999	-0.273263	1.52819	1.44181	0.28052	2.03648e-10	3.17573e-09	1	3.68456e-09	4.93826e-08	88	103	74	61	92	74	249	222	273	285	183	201
An01g00930	6.90611	-0.245923	1.0391	1.0877	0.423164	0.000387535	0.000235856	1	0.00221859	0.00144208	54	49	51	51	49	39	91	112	111	166	71	87
An01g00940	4.25222	0.387358	2.31758	1.89648	0.570928	0.00016103	0.000959215	1	0.00101588	0.00491438	9	3	1	9	5	3	21	20	18	21	21	23
An01g01070	5.5103	0.0189845	-1.17499	-1.55153	0.961442	0.00565902	0.000306406	1	0.0231985	0.00181931	32	50	28	41	33	40	15	11	21	12	17	12
An01g01080	8.55349	-0.498236	-2.10734	-1.88499	0.393726	0.000345104	0.00139509	1	0.00200359	0.00679649	494	411	283	205	332	303	141	77	45	65	130	36
An01g01230	6.5521	-1.42631	6.04509	6.56335	0.176316	1.48898e-20	1.20233e-12	1	9.36268e-19	3.06089e-11	2	5	1	1	1	1	82	284	126	124	69	112
An01g01260	2.95746	-0.450579	-3.7561	-7.66862	0.625049	0.00500812	0.00575058	1	0.0209329	0.0225997	5	8	12	5	4	11	2	0	0	0	0	0
An01g01550	1.70697	-3.1422	3.60041	7.04718	0.327231	0.0555825	0.0140842	1	0.150068	0.0476107	1	0	0	0	0	0	2	8	1	11	1	5
An01g01600	4.08471	0.343647	2.93504	2.95032	0.693128	9.63476e-05	2.13737e-05	1	0.000646079	0.000167311	2	4	1	3	4	2	10	19	21	44	14	19
An01g01620	3.1606	0.403893	2.43989	1.05888	0.674472	0.00503659	0.210949	1	0.0210443	0.387948	4	2	1	2	3	4	6	19	10	8	9	3
An01g01830	4.86111	0.901813	3.70335	2.93386	0.296583	2.95839e-06	2.94607e-05	1	2.7039e-05	0.000223029	1	6	1	15	1	0	18	33	46	47	42	31
An01g02090	8.3932	-0.076038	-1.7776	-1.90803	0.833243	1.45961e-06	2.38128e-07	1	1.42699e-05	2.76861e-06	347	221	294	244	298	327	98	81	77	47	87	108
An01g02100	5.60269	-0.158244	-2.37618	-1.53529	0.69477	6.86235e-07	0.000464478	1	7.14616e-06	0.0026277	49	38	43	45	38	41	6	12	7	28	7	13
An01g02120	8.19072	0.315922	-0.873289	-1.03512	0.193585	0.000504248	2.66771e-05	1	0.00280309	0.000203969	276	222	112	310	277	179	106	108	93	220	74	115
An01g02160	5.64446	-0.415131	-2.16264	-2.6165	0.286874	1.03759e-06	7.41625e-08	1	1.03822e-05	9.32664e-07	58	57	42	34	36	49	10	10	14	4	6	11
An01g02170	4.2014	-0.0171933	2.38018	1.98541	0.981122	0.000182999	0.00183964	1	0.00113949	0.00862974	8	5	1	10	3	1	30	19	17	21	14	22
An01g02180	3.88158	1.33632	3.64048	1.82942	0.161734	3.75593e-05	0.0111955	1	0.000277582	0.0393726	2	3	0	7	6	0	18	13	26	9	16	20
An01g02190	5.32817	-0.402821	-2.37133	-1.741	0.411899	2.04874e-05	0.0012694	1	0.00016103	0.00625032	38	41	39	31	26	37	4	3	16	19	6	7
An01g02210	8.4782	0.0309588	-1.03113	-1.3439	0.871642	2.21997e-07	1.64407e-11	1	2.50935e-06	3.5494e-10	314	361	178	345	301	240	136	145	111	132	117	117
An01g02220	4.84153	0.108892	-2.40722	-2.88712	0.826574	7.80742e-05	3.55844e-06	1	0.000534762	3.29155e-05	42	28	12	25	42	20	3	4	7	9	0	4
An01g02230	5.59915	0.147384	-2.08183	-1.57257	0.706828	7.19818e-06	0.000198006	1	6.15375e-05	0.0012336	48	32	36	49	37	48	6	10	11	27	12	11
An01g02310	4.12374	0.184152	-1.85744	-1.5821	0.730756	0.0047432	0.00799959	1	0.019927	0.0297901	16	13	12	19	17	13	2	3	6	5	7	5
An01g02320	4.97452	0.0758519	-1.32551	-1.57658	0.859702	0.00575928	0.000938992	1	0.0235203	0.00483444	33	30	15	31	25	26	7	10	12	12	3	15
An01g02400	6.69159	-0.169234	-0.924323	-0.617469	0.578094	0.00350044	0.0478389	1	0.0153038	0.128322	91	93	57	71	78	69	36	46	39	35	49	64
An01g02420	3.68024	0.350237	2.69316	1.80861	0.68384	0.000397666	0.0125973	1	0.00227094	0.0434395	2	5	1	4	1	5	15	21	12	10	13	14
An01g02430	4.25737	0.542055	1.79006	1.15185	0.405011	0.00349866	0.0446218	1	0.0153018	0.121563	2	10	4	8	9	7	13	17	23	30	9	20
An01g02460	3.54315	-0.691906	-8.65047	-8.14112	0.342774	0.00147123	0.00280652	1	0.00722863	0.0123545	17	9	17	6	13	10	0	0	0	0	0	0
An01g02470	6.80378	-0.0153882	0.74797	0.664029	0.957516	0.00763776	0.0171609	1	0.029843	0.056044	61	52	44	65	61	38	105	85	65	129	68	81
An01g02480	4.99947	-0.435621	-3.65835	-2.10404	0.362913	7.6388e-08	0.000173549	1	9.33118e-07	0.00109606	38	35	30	25	31	24	0	5	3	15	2	4
An01g02510	3.21621	-0.405932	0.652054	1.91336	0.638147	0.411269	0.0149116	1	0.620896	0.0498946	3	4	4	4	4	1	4	5	8	19	10	7
An01g02590	5.67605	0.286518	-1.44219	-1.42616	0.438108	0.00054144	0.000288276	1	0.00297534	0.00172501	38	37	35	39	51	50	11	17	12	19	18	19
An01g02630	3.54199	0.512165	-1.01185	-3.28315	0.459521	0.190112	0.000571436	1	0.375751	0.00314468	15	9	3	14	17	7	1	5	6	1	2	1
An01g02640	5.80245	-0.21686	-2.02926	-1.78396	0.658485	0.000132196	0.000678856	1	0.000855554	0.00364346	64	81	23	58	27	52	23	7	7	15	5	24
An01g02660	5.69445	0.283584	2.3706	1.72795	0.519368	2.71341e-09	7.12266e-06	1	4.17982e-08	6.20442e-05	12	15	9	13	12	19	52	71	54	56	53	47
An01g02690	5.19161	-0.443689	0.416828	1.26174	0.319089	0.323355	0.0029196	1	0.539409	0.0128033	26	25	8	18	14	11	23	18	31	32	39	35
An01g02790	5.85422	-0.0980639	-1.20013	-1.33047	0.773917	0.00113931	0.000330773	1	0.00580088	0.0019489	58	44	40	43	59	37	21	19	20	16	16	26
An01g02840	7.28764	0.192981	-0.252587	-0.612614	0.41764	0.300069	0.0110226	1	0.512846	0.038919	122	111	66	108	157	85	79	69	89	104	63	77
An01g02850	4.01893	0.0938512	-2.52055	-1.68567	0.881967	0.00178675	0.0155617	1	0.00856315	0.0516794	14	9	16	16	11	18	2	3	2	11	3	2
An01g02870	7.28165	0.113201	-0.199135	-0.893595	0.728751	0.545446	0.00709763	1	0.707788	0.0269279	129	114	72	121	93	126	82	108	70	43	77	70
An01g02880	6.66721	0.166349	-0.873335	-1.23894	0.563121	0.0040863	4.09023e-05	1	0.017519	0.000297888	92	86	48	102	81	74	33	41	42	66	30	23
An01g02890	6.14375	0.250491	-2.75862	-2.08238	0.424719	2.89089e-11	3.74149e-09	1	6.01545e-10	5.71765e-08	87	68	30	89	70	59	9	9	7	29	9	18
An01g02900	9.13194	0.101802	-0.885654	-0.898279	0.607864	1.25207e-05	7.70015e-06	1	0.00010328	6.65707e-05	537	484	231	503	542	311	172	200	254	353	191	232
An01g02920	7.95818	0.112052	1.01101	0.752447	0.722076	0.00114569	0.0149845	1	0.00582825	0.0500657	136	172	34	167	116	76	219	237	150	245	190	190
An01g02930	7.65475	-0.194688	1.82694	2.20291	0.492909	5.5284e-12	1.10621e-16	1	1.28516e-10	4.73201e-15	62	90	23	70	52	31	189	197	179	324	199	219
An01g02940	8.01098	0.213641	0.91931	0.34252	0.450089	0.00101394	0.21859	1	0.00521563	0.397272	165	160	47	186	141	96	234	238	156	176	179	193
An01g02990	5.67463	-0.481933	0.997906	1.04793	0.227787	0.00686543	0.00652663	1	0.0272416	0.0251513	30	33	14	23	28	6	45	51	47	57	34	32
An01g03000	6.21097	-0.353398	3.9569	4.09755	0.562592	2.24009e-15	4.77811e-15	1	7.78752e-14	1.62188e-13	11	9	1	6	5	5	73	155	66	163	61	80
An01g03010	5.37724	3.09221	10.6736	7.38808	0.30797	6.32677e-05	9.61175e-07	1	0.000442566	1.00093e-05	0	0	0	1	0	0	42	85	49	109	31	47
An01g03060	8.74214	-0.266862	0.480484	0.633881	0.20274	0.0199243	0.00221428	1	0.0659196	0.010119	276	236	184	247	170	184	329	294	317	348	299	337
An01g03080	7.55733	0.0730933	-1.17582	-1.29605	0.740089	5.74353e-07	2.31576e-08	1	6.03569e-06	3.13131e-07	196	144	103	171	180	127	65	55	66	101	52	57
An01g03100	5.58314	-0.271114	0.818401	1.2316	0.514722	0.0372758	0.00178937	1	0.10945	0.0084283	19	40	9	24	17	15	33	34	43	67	33	42
An01g03110	5.87233	0.0255249	-1.12875	-0.744732	0.946396	0.00548739	0.0559486	1	0.0226158	0.145098	46	66	23	54	65	22	21	18	18	39	14	36
An01g03130	6.02773	-0.675433	3.20352	3.95974	0.222829	2.18816e-13	2.33166e-16	1	6.09665e-12	9.65124e-15	12	13	2	13	2	2	80	58	89	120	77	80
An01g03140	8.19176	-0.361976	2.72174	3.23501	0.280394	2.40048e-18	1.22816e-24	1	1.17044e-16	1.21831e-22	57	85	17	65	42	17	326	288	326	500	282	430
An01g03160	8.79626	0.26174	-1.24167	-1.14337	0.203287	6.89337e-09	4.61391e-08	1	1.01047e-07	5.97886e-07	388	394	194	482	464	255	133	124	128	278	117	188
An01g03170	3.30849	0.242771	2.44806	1.92589	0.802297	0.00438828	0.0198682	1	0.0186126	0.0632254	6	1	0	3	3	2	12	13	9	6	10	15
An01g03200	4.46177	0.787145	1.79828	0.704458	0.160264	0.000749355	0.148852	1	0.00397732	0.303657	9	6	4	13	9	11	27	19	16	23	13	22
An01g03220	7.34376	-0.18289	-3.88238	-3.64388	0.522855	1.96056e-25	4.34159e-24	1	1.96175e-23	4.16322e-22	178	170	155	155	161	153	9	8	17	13	15	12
An01g03230	5.79723	0.109549	-3.28794	-2.61327	0.784455	8.20592e-10	2.03534e-08	1	1.37647e-08	2.77168e-07	74	48	34	62	63	46	8	5	2	22	6	3
An01g03350	3.22873	0.432782	-1.00715	-3.05488	0.620768	0.288844	0.00573783	1	0.500562	0.0225703	7	12	3	12	8	9	0	2	8	4	0	0
An01g03390	4.63161	-0.5444	0.875586	1.60939	0.309104	0.0701007	0.00130514	1	0.179128	0.00640982	17	13	5	13	5	6	22	14	23	29	21	27
An01g03400	6.37844	-0.108483	-2.10407	-1.63232	0.791622	2.51171e-06	0.000161284	1	2.32707e-05	0.00102706	69	56	84	65	73	76	20	9	22	38	24	14
An01g03430	7.03689	0.0743563	4.34715	3.84386	0.873435	2.59278e-28	3.14354e-23	1	3.27859e-26	2.74036e-21	14	12	4	22	3	7	197	153	215	169	145	161
An01g03450	4.98701	-0.270648	2.0038	2.47003	0.626853	3.01975e-05	4.51481e-07	1	0.000228093	5.00018e-06	12	10	3	9	10	2	29	40	23	49	35	37
An01g03460	8.12027	0.160088	-0.987279	-1.1436	0.489646	4.00088e-05	1.46128e-06	1	0.000293236	1.46727e-05	249	256	120	286	291	140	90	104	99	167	91	85
An01g03470	7.58211	-0.403675	4.27738	4.42269	0.300842	2.88684e-45	3.94188e-42	1	8.51766e-43	1.41747e-39	22	18	4	12	10	11	285	234	267	323	204	232
An01g03480	6.62384	-1.60242	7.15075	8.68171	0.346318	2.12556e-15	4.70496e-09	1	7.43428e-14	7.10499e-08	2	1	0	1	0	0	114	124	160	265	90	102
An01g03500	3.44441	0.615062	2.41861	1.59952	0.480997	0.00226811	0.026083	1	0.0105196	0.0786814	1	5	1	6	3	2	14	9	12	15	10	10
An01g03530	5.02894	-0.337994	3.65421	-2.04355	0.589499	1.74629e-12	0.0220109	1	4.36838e-11	0.0683799	4	14	2	6	8	2	75	75	82	0	2	2
An01g03550	5.72584	0.751283	2.71731	1.13848	0.0847315	1.66143e-11	0.00243051	1	3.57994e-10	0.0109678	14	12	7	21	24	12	52	82	70	37	41	51
An01g03580	7.14708	0.320908	-1.57527	-1.75539	0.189457	8.63322e-09	2.52519e-11	1	1.24645e-07	5.33163e-10	130	126	70	181	143	96	38	32	33	68	32	33
An01g03590	3.25738	0.421409	-0.741564	-3.33427	0.57344	0.361669	0.00179121	1	0.5785	0.00843348	8	11	3	12	14	4	6	4	2	0	1	2
An01g03620	7.40638	0.0468821	-2.04452	-2.20244	0.873356	1.51255e-10	3.80307e-12	1	2.78925e-09	9.0045e-11	159	150	130	151	170	155	42	44	19	41	26	45
An01g03630	6.06846	-0.121831	-0.647882	-1.25888	0.784595	0.15353	0.00681616	1	0.322327	0.0260404	50	74	36	68	44	40	26	44	27	6	25	32
An01g03650	5.20296	0.320201	-0.510783	-1.4807	0.500186	0.302307	0.00331402	1	0.515278	0.0142399	45	23	11	35	50	14	19	10	21	10	10	16
An01g03670	4.91803	0.0147107	-0.840985	-1.20781	0.972138	0.0629383	0.00833353	1	0.164561	0.0307747	25	26	18	20	26	25	9	14	14	11	10	12
An01g03690	8.55977	0.0188335	-2.00261	-2.09584	0.94107	6.92981e-14	3.31806e-15	1	2.02904e-12	1.157e-13	349	316	304	328	353	357	79	95	68	96	83	82
An01g03700	6.22252	0.117143	-1.27504	-0.608235	0.718392	0.000341273	0.0653302	1	0.00198877	0.164174	64	72	29	62	70	47	25	22	16	72	27	30
An01g03710	10.8155	-0.053212	-1.31188	-1.16867	0.826727	8.17008e-08	1.69711e-06	1	9.93797e-07	1.67197e-05	1644	1590	1131	1538	1482	1340	592	568	546	502	729	759
An01g03750	4.9919	0.123829	-0.994167	-1.16401	0.765197	0.0287447	0.0087613	1	0.0888198	0.0320764	29	21	20	22	33	24	13	12	9	15	9	14
An01g03760	6.95759	0.108169	-1.17025	-1.51045	0.673805	2.27535e-05	4.28367e-08	1	0.000176137	5.59502e-07	134	91	69	112	107	102	44	31	49	53	32	37
An01g03850	4.20479	0.686969	-5.39391	-6.2681	0.205352	0.00042946	3.67106e-05	1	0.00244039	0.000271135	16	14	13	24	24	24	1	0	0	0	1	0
An01g03860	8.42757	0.0928615	-5.5495	-6.31263	0.889047	3.44433e-14	8.05097e-17	1	1.04026e-12	3.50918e-15	291	202	437	244	462	433	10	4	8	4	9	2
An01g03870	2.87023	-0.187189	-2.11078	-4.43937	0.838471	0.0496598	0.00823511	1	0.137298	0.0305092	5	5	10	4	9	7	4	0	1	0	0	1
An01g03880	1.71075	2.48542	-4.72464	-7.39261	0.0767384	0.111026	0.00990543	1	0.253117	0.0355526	1	1	1	4	11	3	0	0	0	0	0	0
An01g03960	8.30252	-0.429026	1.07942	1.56203	0.0522003	3.11633e-07	2.56435e-13	1	3.42499e-06	7.11035e-12	162	151	90	111	102	91	273	205	328	374	285	295
An01g03990	4.91979	-0.140193	3.40216	3.22754	0.838144	5.02224e-10	8.20808e-09	1	8.6384e-09	1.19709e-07	3	7	2	5	2	4	38	39	42	49	28	34
An01g04000	5.87126	0.075938	-0.932513	-1.10957	0.83055	0.013574	0.00295557	1	0.0481938	0.0129185	42	44	41	38	51	51	26	21	19	28	17	26
An01g04010	4.6498	0.415483	2.75755	2.00147	0.556996	1.82542e-05	0.00107609	1	0.000145163	0.00540489	7	8	0	2	4	12	25	39	26	24	24	32
An01g04020	11.4066	-0.124686	1.17768	1.20829	0.535292	4.01083e-09	1.56909e-09	1	6.02515e-08	2.55383e-08	1217	1072	914	1091	1045	956	2463	2310	2370	2588	2474	2452
An01g04030	8.5976	0.284308	1.22944	1.02261	0.202462	1.96337e-08	2.05657e-06	1	2.66735e-07	1.98865e-05	217	148	70	194	211	122	293	298	339	527	292	325
An01g04230	5.48606	-0.00831318	-1.24038	-1.11272	0.983573	0.00465073	0.00909618	1	0.0196029	0.033071	42	46	21	47	46	19	10	18	15	33	8	15
An01g04240	7.10317	0.277084	-1.88382	-2.44446	0.325984	1.92709e-09	7.34094e-15	1	3.05441e-08	2.41349e-13	159	125	64	146	150	122	15	44	28	37	20	26
An01g04250	6.55416	-0.287633	1.40509	0.938435	0.372434	2.86432e-06	0.00249833	1	2.62419e-05	0.0112035	33	61	27	35	35	31	115	103	86	92	61	55
An01g04260	7.71895	-0.306182	1.13021	0.628697	0.191465	4.2544e-07	0.00627339	1	4.56673e-06	0.0243221	122	107	77	96	78	80	209	250	182	153	125	139
An01g04350	5.54405	-0.495392	0.755172	1.73067	0.223742	0.0436746	5.26016e-06	1	0.123845	4.69943e-05	29	22	12	19	13	13	42	35	22	66	45	48
An01g04370	4.62757	0.181781	-1.20122	-1.27339	0.6867	0.0187227	0.0090656	1	0.062738	0.0329911	21	26	10	24	24	17	8	9	6	8	10	10
An01g04380	6.46388	-0.00684306	-1.04351	-1.07206	0.98103	0.000696685	0.000410882	1	0.00373219	0.00236047	105	71	37	87	77	49	38	28	29	35	34	36
An01g04390	8.81894	-0.255743	1.43024	2.20766	0.244324	1.0873e-11	8.70563e-26	1	2.41536e-10	1.0435e-23	161	170	90	140	131	90	437	264	368	663	468	626
An01g04410	4.26127	0.125589	-0.997182	-2.12772	0.83309	0.118916	0.00202031	1	0.266737	0.00934768	26	14	8	29	8	15	11	4	7	7	1	5
An01g04430	6.81894	0.173563	-1.63244	-1.60949	0.54593	2.77126e-07	1.49127e-07	1	3.07808e-06	1.80632e-06	106	86	73	105	127	82	37	23	23	31	35	41
An01g04440	3.35683	-0.640341	1.28528	2.3483	0.488383	0.108808	0.00536333	1	0.249825	0.0213778	5	4	2	3	1	3	6	7	12	28	7	6
An01g04460	6.52091	-0.22472	-0.771117	-0.30416	0.420765	0.00794116	0.284921	1	0.0307984	0.480731	90	78	42	61	70	50	39	31	45	76	44	38
An01g04470	5.90826	-0.246954	-1.10311	-0.930703	0.442214	0.00133671	0.00668673	1	0.00663568	0.0256738	66	51	35	38	42	48	21	22	24	29	21	23
An01g04530	6.77177	-0.0610488	-1.07071	-1.13835	0.819757	0.000170177	5.9336e-05	1	0.00106832	0.000416329	100	96	65	87	98	73	41	43	35	36	45	41
An01g04570	5.51546	-0.383576	0.293748	1.07092	0.348766	0.456417	0.00646368	1	0.659867	0.0249505	30	20	22	19	23	16	40	19	27	60	36	35
An01g04590	6.76313	0.0665903	-1.65711	-1.70364	0.822	3.47174e-07	9.12769e-08	1	3.79026e-06	1.13426e-06	145	79	55	106	118	71	34	28	20	33	34	27
An01g04630	5.59893	0.0326283	-0.586703	-1.4959	0.929033	0.124392	0.000208076	1	0.275371	0.00129005	57	43	16	42	42	32	23	19	28	11	13	19
An01g04640	7.50078	0.181463	0.69885	0.355136	0.447347	0.00294406	0.125761	1	0.0131972	0.269997	122	90	52	118	98	85	131	148	120	134	112	159
An01g04650	3.77606	0.788644	1.9055	1.19364	0.283506	0.00603076	0.0529787	1	0.0244524	0.139248	2	5	3	9	4	5	14	10	12	21	13	10
An01g04720	6.338	0.097267	-1.44921	-1.43842	0.77103	6.83005e-05	4.93138e-05	1	0.00047374	0.000351147	83	46	59	71	64	75	25	23	20	39	23	23
An01g04730	4.21575	0.140435	-1.94376	-2.56417	0.787657	0.00231368	0.000109451	1	0.0106931	0.00072927	25	13	11	22	18	15	4	2	6	5	2	3
An01g04740	7.29955	0.200332	-2.28081	-2.89417	0.383737	5.80083e-17	2.939e-25	1	2.3941e-15	3.3156e-23	166	157	93	179	189	123	19	29	33	26	16	28
An01g04760	3.73426	0.567259	-2.34788	-8.86194	0.360592	0.00466783	0.00100171	1	0.0196606	0.00509804	16	11	6	20	21	9	3	1	2	0	0	0
An01g04870	5.52909	-1.05634	-6.00365	-4.08426	0.089905	5.53349e-09	1.28653e-06	1	8.1738e-08	1.30318e-05	68	18	87	22	49	28	0	2	1	0	3	3
An01g04910	11.5142	-0.276333	-2.3762	-2.45657	0.240703	1.50477e-23	5.69311e-25	1	1.24571e-21	6.12248e-23	2865	2915	2757	2660	2608	2353	502	650	513	492	441	535
An01g04920	6.88053	0.0534361	-1.35991	-1.66123	0.842686	3.0839e-06	1.26255e-08	1	2.81192e-05	1.7826e-07	116	98	74	116	107	87	24	36	48	47	21	38
An01g04930	5.62472	0.367412	-1.80183	-1.21559	0.31393	3.55727e-05	0.00143425	1	0.000265457	0.00695659	49	46	16	59	48	35	5	11	13	33	13	20
An01g04950	4.87359	0.915313	-1.59435	-2.28002	0.0929419	0.0116109	0.00011262	1	0.0424957	0.000748655	26	15	13	28	43	32	11	0	6	6	11	5
An01g04970	6.06882	0.248406	2.39357	2.582	0.607517	7.56356e-08	1.55746e-09	1	9.24909e-07	2.53849e-08	8	22	7	25	15	6	47	48	88	89	81	109
An01g04980	3.74211	-1.01639	4.01328	6.23802	0.584062	0.000748643	5.85994e-05	1	0.00397538	0.000411662	1	1	0	1	0	0	8	9	13	49	19	15
An01g05060	6.11304	-0.241843	2.11135	2.20652	0.569139	3.05957e-08	1.24756e-08	1	3.97365e-07	1.76359e-07	23	20	12	21	10	16	97	47	80	112	67	56
An01g05130	4.14006	0.828236	2.84587	1.76533	0.297681	0.000101206	0.00698705	1	0.000674729	0.0265445	2	6	1	9	2	5	22	12	26	35	14	11
An01g05140	9.32224	-0.157886	3.63172	3.42188	0.498098	5.08365e-66	5.92011e-58	1	3.24987e-63	4.54151e-55	86	81	54	81	60	62	846	997	765	886	727	684
An01g05150	2.74133	0.965388	4.57356	3.93231	0.618184	0.00605373	0.00244602	1	0.0245024	0.0110248	1	0	0	2	0	0	3	12	7	11	5	16
An01g05160	4.4508	0.881097	4.16168	3.16058	0.344917	3.44105e-07	3.33678e-06	1	3.76032e-06	3.10148e-05	3	2	0	3	2	4	17	44	21	46	22	21
An01g05180	5.7593	0.14076	1.37471	1.55569	0.719975	0.000181403	1.06754e-05	1	0.00113077	8.96657e-05	22	20	11	21	20	18	39	50	40	100	41	50
An01g05190	5.32449	-0.216341	-1.08441	0.0838079	0.597631	0.0138025	0.837732	1	0.0488094	0.952642	34	20	29	30	26	21	18	10	11	34	21	32
An01g05220	4.33817	0.164574	1.2318	1.72797	0.806058	0.0519774	0.00415409	1	0.142541	0.0172443	7	8	4	4	15	3	19	10	13	47	15	18
An01g05240	4.56217	-0.0913149	-1.92647	-1.63829	0.862542	0.00163367	0.00522465	1	0.00791523	0.0209186	11	22	25	20	22	19	5	4	7	8	6	7
An01g05250	3.71957	-1.28379	-2.65484	-1.70883	0.0992953	0.00251768	0.0644436	1	0.0115147	0.162336	15	13	20	6	3	12	4	3	1	0	2	5
An01g05280	4.65558	-0.0445057	-3.8116	-2.36277	0.933635	3.37758e-06	0.000167995	1	3.0603e-05	0.00106567	35	27	14	25	26	22	5	0	0	12	2	2
An01g05300	4.39013	0.438706	-1.12274	-1.55022	0.397962	0.0556477	0.00577818	1	0.150173	0.0226927	19	19	7	23	29	10	4	5	10	8	5	9
An01g05360	4.68407	-1.01941	-2.07053	-0.867714	0.04891	0.000280553	0.127378	1	0.00166925	0.27239	24	27	31	15	19	11	11	5	4	15	4	8
An01g05480	5.76347	0.291254	-3.38331	-2.87374	0.404316	7.7097e-11	3.17354e-11	1	1.49102e-09	6.5798e-10	54	45	40	58	63	56	5	1	7	10	7	9
An01g05500	6.52791	0.0765148	-2.31921	-2.19099	0.792169	2.4662e-11	3.42655e-11	1	5.19753e-10	7.04095e-10	101	86	59	112	94	64	13	15	19	33	8	23
An01g05560	7.24378	-0.0140359	-0.949497	-1.51696	0.951778	0.000102551	1.58072e-09	1	0.000682905	2.56911e-08	148	161	67	163	123	90	60	61	59	62	39	38
An01g05580	8.091	0.0967338	-1.63741	-1.79397	0.620595	1.49653e-14	1.40542e-17	1	4.69226e-13	6.68271e-16	256	306	133	290	263	197	72	65	71	106	57	69
An01g05620	4.11579	-0.314033	1.95281	1.5656	0.651239	0.00127264	0.0139719	1	0.00638651	0.0473563	6	11	1	5	4	5	18	19	26	23	14	8
An01g05630	5.46329	2.13599	7.24472	3.12522	0.0715807	2.48228e-11	4.27071e-07	1	5.22186e-10	4.73897e-06	0	2	0	4	4	1	85	115	84	46	12	28
An01g05740	5.37969	0.307567	-1.32103	-1.21345	0.426449	0.00258338	0.00288104	1	0.0117731	0.0126535	37	33	20	39	57	20	13	11	10	25	11	17
An01g05770	3.76909	0.16954	-2.50551	-2.43505	0.779705	0.00209287	0.00118931	1	0.00982162	0.00590908	12	16	8	14	14	13	3	2	1	1	2	5
An01g05780	6.51773	0.0180292	-1.39093	-1.41663	0.955709	6.72303e-05	3.79847e-05	1	0.000467444	0.000279113	78	80	62	66	94	72	16	31	35	30	23	40
An01g05800	5.32882	0.0841238	-3.80735	-3.55196	0.86385	4.50494e-08	2.16601e-08	1	5.75342e-07	2.94266e-07	39	37	36	27	60	39	2	2	4	0	7	4
An01g05810	5.16558	-1.01651	6.19675	7.28392	0.573168	1.26003e-08	9.90159e-07	1	1.75747e-07	1.02832e-05	2	0	0	0	1	0	48	41	48	89	34	48
An01g05820	4.37863	-1.09824	1.953	2.19032	0.104174	0.000277669	0.000556242	1	0.00165551	0.00306987	12	11	1	4	6	1	28	30	25	21	11	21
An01g05840	6.70146	-0.042069	1.99385	0.171634	0.896891	4.97073e-11	0.59107	1	9.91304e-10	0.746837	41	58	21	50	46	23	119	155	170	73	28	43
An01g05850	4.83043	-0.772043	5.59314	1.50074	0.487418	3.65239e-14	0.142926	1	1.10021e-12	0.295801	2	2	1	2	1	0	75	73	79	4	2	3
An01g05890	2.26672	0	6.91267	7.86074	1	0.0136126	0.0047926	1	0.0482862	0.0194316	0	0	0	0	0	0	6	3	4	22	4	4
An01g05900	4.36049	-1.07907	5.55565	6.16548	0.553605	9.43628e-07	5.72882e-05	1	9.52485e-06	0.00040319	0	0	2	0	0	1	25	38	30	54	16	12
An01g05910	4.53389	-2.33109	4.66645	6.07665	0.152462	2.0399e-09	5.3175e-05	1	3.21549e-08	0.000376777	3	1	1	0	0	1	32	51	36	22	28	20
An01g05920	5.25006	2.4517	5.78888	2.99726	0.0107793	1.37109e-10	1.6105e-09	1	2.5406e-09	2.61382e-08	0	2	1	9	5	3	45	65	47	70	31	45
An01g06040	7.43682	0.12019	-1.48245	-1.48976	0.614156	1.02855e-08	3.50013e-09	1	1.4666e-07	5.3845e-08	173	168	82	169	195	104	46	38	57	86	43	49
An01g06070	4.00155	0.212569	-1.95477	-2.53159	0.719108	0.00639516	0.000512699	1	0.0256408	0.00285973	14	18	9	13	15	19	7	1	2	4	2	3
An01g06190	8.91446	-0.231698	0.77041	1.0004	0.34363	0.00140849	3.43793e-05	1	0.00695603	0.000256053	213	216	222	224	205	176	428	347	352	578	332	399
An01g06220	7.0625	-0.407172	-1.88073	-1.5267	0.256224	5.91913e-07	4.94998e-05	1	6.20888e-06	0.000352254	112	116	140	81	94	124	42	29	33	39	32	43
An01g06230	8.34795	0.00220553	-1.19356	-1.38326	0.991178	1.0487e-08	3.10519e-11	1	1.48981e-07	6.46139e-10	306	261	210	273	310	230	96	118	116	134	92	107
An01g06280	1.76868	3.08683	7.11654	3.60156	0.326666	0.0115387	0.0418534	1	0.0422852	0.115738	0	0	0	0	1	0	2	5	8	7	4	2
An01g06290	4.03827	1.41128	2.7616	1.72634	0.102929	0.000824408	0.0114253	1	0.00433964	0.0400214	2	5	0	10	1	7	18	12	13	40	9	19
An01g06320	6.98653	-0.160382	2.0629	1.66834	0.569611	3.46405e-16	1.03775e-10	1	1.32869e-14	1.97379e-09	46	47	22	47	27	30	146	158	145	142	93	117
An01g06340	4.05075	-0.564664	1.23338	2.04963	0.387402	0.0282225	0.000538528	1	0.0874177	0.00298212	8	7	4	4	5	4	15	12	15	21	17	19
An01g06350	4.7715	0.0700499	-1.48338	-1.62354	0.886031	0.00680758	0.00259095	1	0.0270587	0.0115603	27	20	19	36	16	21	5	6	12	7	5	13
An01g06390	3.45465	-0.277477	0.665017	2.10274	0.73962	0.392697	0.005126	1	0.607949	0.0205881	7	2	3	5	1	4	4	6	8	19	8	20
An01g06410	5.29919	-0.101685	-1.58538	-0.90791	0.848512	0.00562218	0.0978449	1	0.0230722	0.224365	25	38	30	24	42	27	13	16	2	33	15	7
An01g06450	2.62804	-1.52576	-3.08544	-1.67472	0.143177	0.0134867	0.194192	1	0.0479578	0.365962	4	7	12	7	2	1	2	0	1	0	2	1
An01g06480	3.73024	0.473764	-1.48485	-2.42625	0.465279	0.0509415	0.00173209	1	0.140034	0.00817187	11	10	8	19	16	8	3	5	2	0	3	5
An01g06500	3.35276	1.31081	2.33583	1.69511	0.175119	0.0114403	0.021911	1	0.0419781	0.0681247	2	3	0	5	2	5	5	10	8	13	8	21
An01g06510	6.16187	0.0404875	-1.0084	-1.7823	0.93047	0.0350769	0.000271972	1	0.104351	0.00163852	54	55	56	54	67	61	16	44	23	7	16	32
An01g06540	4.40815	-0.185553	2.99753	3.17229	0.824571	1.88379e-05	8.70661e-06	1	0.000149084	7.45439e-05	1	8	1	6	2	1	22	23	29	17	26	38
An01g06640	4.84048	0.16399	2.31284	3.51227	0.837922	0.001334	2.76053e-07	1	0.0066251	3.16704e-06	5	7	0	9	0	4	19	22	12	106	21	42
An01g06650	10.5639	-0.262219	3.58513	3.67679	0.410777	1.25141e-30	5.72929e-32	1	1.99999e-28	1.13667e-29	216	298	44	212	128	102	1993	1878	1918	2264	1575	2058
An01g06810	4.58485	-5.74422	4.30299	9.56426	0.0353443	3.6694e-09	0.000336562	1	5.54846e-08	0.00197997	3	3	0	0	0	0	29	48	32	45	19	28
An01g06820	4.70397	0.227737	4.1013	3.89652	0.798562	1.30242e-08	8.42352e-09	1	1.8122e-07	1.22386e-07	3	3	0	2	3	2	38	28	29	60	27	27
An01g06830	4.42298	-1.29641	1.20379	2.45745	0.0402206	0.017461	3.6781e-05	1	0.0591609	0.000271481	12	12	5	6	4	2	24	25	13	25	18	26
An01g06960	6.44308	-0.215202	1.85355	2.02727	0.654074	4.64036e-05	9.28771e-06	1	0.000334065	7.89319e-05	34	48	2	25	24	18	76	85	99	172	45	90
An01g06970	3.53455	-1.87084	2.04793	3.72012	0.0944491	0.00768716	0.00038753	1	0.0300259	0.00223973	8	2	1	3	0	0	9	19	13	22	11	9
An01g07050	3.86251	0.0612896	-0.89824	-2.12111	0.920642	0.174865	0.00403191	1	0.354319	0.0168072	16	13	7	15	19	5	4	7	7	1	3	5
An01g07100	10.4677	-0.12585	-1.60664	-1.49624	0.617253	2.58046e-10	3.74154e-09	1	4.61077e-09	5.71765e-08	1272	1315	1047	1146	1221	1132	399	396	386	337	424	532
An01g07110	6.66449	-0.220146	-3.17319	-3.71819	0.589361	1.14073e-11	8.83873e-14	1	2.51947e-10	2.59457e-12	103	81	118	69	99	113	14	11	10	4	8	11
An01g07130	2.25849	0.950263	3.75848	1.09785	0.52392	0.00464833	0.351201	1	0.0196	0.556035	0	2	0	3	1	0	10	6	9	5	2	2
An01g07140	6.74382	0.10824	1.23302	0.928278	0.775007	0.000814576	0.0111002	1	0.00429182	0.039073	47	32	41	24	64	48	105	89	88	141	65	84
An01g07180	5.85654	-0.190808	-1.84056	-0.332504	0.621165	2.24423e-05	0.395885	1	0.000174136	0.599306	67	52	25	40	56	30	17	4	16	58	24	27
An01g07200	3.05562	-0.959618	-3.28232	-1.44141	0.270645	0.00430222	0.153219	1	0.018288	0.309912	9	10	10	7	9	1	1	2	0	0	3	3
An01g07260	7.89741	-0.237577	-0.812127	-0.69027	0.243314	0.000107192	0.00101193	1	0.000710518	0.00513869	191	238	136	193	168	135	105	97	106	125	81	121
An01g07270	5.08152	-0.135426	-1.3093	-1.20362	0.77778	0.011293	0.0186409	1	0.0415304	0.0598997	23	41	21	25	27	27	12	10	11	27	8	4
An01g07340	2.2472	-0.918782	-7.28121	-1.33733	0.382814	0.00927176	0.274326	1	0.0350839	0.467516	6	2	8	5	3	2	0	0	0	1	2	1
An01g07350	4.35513	-0.467133	-1.51351	-0.911456	0.39489	0.011792	0.12406	1	0.0430352	0.267532	25	27	8	20	19	5	10	6	3	9	6	9
An01g07360	7.87054	-0.0198048	-2.49376	-2.16505	0.93845	2.42826e-18	3.91558e-15	1	1.17899e-16	1.349e-13	263	249	144	241	222	193	33	36	41	39	66	45
An01g07370	5.0946	0.156163	-1.59909	-1.72096	0.702716	0.000754011	0.00017336	1	0.00400019	0.00109547	33	34	17	34	42	20	7	6	13	16	8	7
An01g07380	7.56438	0.0153636	-1.03408	-0.994465	0.938665	1.24481e-06	1.92056e-06	1	1.22847e-05	1.86812e-05	192	165	87	176	152	124	68	68	66	91	70	79
An01g07430	5.49315	0.078262	-1.63665	-1.566	0.82804	8.53867e-05	8.54941e-05	1	0.000579438	0.000581431	50	40	23	50	50	23	9	11	14	17	15	11
An01g07440	5.59938	-0.0366966	-1.57001	-1.87029	0.926471	0.00034434	2.57644e-05	1	0.00200117	0.000197911	45	31	44	42	41	43	10	17	14	18	7	13
An01g07470	2.32328	-0.381674	-7.10789	-1.39893	0.73999	0.0124715	0.268802	1	0.0450862	0.460147	9	3	4	4	2	6	0	0	0	0	0	5
An01g07520	5.25268	0.431321	-0.785471	-2.00149	0.277767	0.0686624	8.6522e-06	1	0.176165	7.41332e-05	38	23	19	37	47	27	10	16	18	8	8	13
An01g07580	5.42138	-0.00464481	-1.32056	-1.09479	0.990165	0.00160791	0.00639305	1	0.00781016	0.0246862	40	40	23	36	47	23	10	14	15	23	19	10
An01g07590	2.39009	0.44763	-3.71774	-7.52813	0.662489	0.0325022	0.00714653	1	0.0982668	0.0270867	6	5	3	2	6	10	1	0	0	0	0	0
An01g07600	7.61967	0.0306343	-2.84182	-2.66651	0.89613	7.08374e-24	4.31776e-23	1	6.12876e-22	3.70779e-21	198	211	141	228	192	165	27	30	17	34	23	41
An01g07625	7.63246	0.0337941	2.04985	1.43218	0.904366	1.27388e-14	7.3183e-08	1	4.03817e-13	9.23373e-07	82	73	28	62	62	59	231	226	236	157	136	230
An01g07640	6.6293	0.298968	1.59252	1.06156	0.438035	1.93139e-05	0.00374504	1	0.000152641	0.015797	40	51	12	76	27	24	77	89	114	114	83	76
An01g07650	5.85758	-0.331062	1.81149	2.01094	0.485847	3.12099e-05	5.78204e-06	1	0.000235034	5.118e-05	20	29	7	30	7	8	52	60	67	102	42	50
An01g07870	6.86634	0.121266	0.87914	0.330908	0.676301	0.0018978	0.241464	1	0.00902394	0.426107	60	69	37	65	72	48	92	93	104	72	59	113
An01g07900	6.00972	0.157163	-1.29732	-1.47508	0.645358	0.000530156	5.65454e-05	1	0.0029189	0.000398449	84	43	28	51	67	52	17	25	16	29	19	18
An01g07910	2.71545	1.64124	-2.1369	-3.9097	0.0778227	0.11481	0.00220646	1	0.259603	0.0100913	4	2	3	8	11	10	1	0	1	0	2	0
An01g07920	3.8471	0.355683	-2.09819	-1.2127	0.553121	0.00702973	0.0557767	1	0.0277847	0.144685	18	7	7	13	15	13	1	4	2	8	6	5
An01g07980	3.11333	-2.57114	1.52025	3.63947	0.0429967	0.0535098	0.00303512	1	0.146013	0.0131915	7	4	1	2	0	0	5	13	13	11	8	7
An01g07990	1.72151	-3.1491	4.59092	5.48515	0.321023	0.0105965	0.0569144	1	0.0393707	0.146974	1	0	0	0	0	0	9	9	4	0	2	3
An01g08000	4.61106	-0.368215	3.18974	2.63147	0.637343	9.30556e-07	0.000135628	1	9.41768e-06	0.000878757	2	4	6	2	4	4	29	26	56	24	9	35
An01g08020	5.86532	-0.28568	0.912931	1.43162	0.474219	0.0152371	0.000147186	1	0.0529389	0.000944076	26	18	27	16	24	22	39	51	44	77	42	64
An01g08060	4.20107	-0.233213	2.43397	2.30604	0.765831	0.000323862	0.000915354	1	0.00189846	0.00472967	7	3	3	3	3	5	29	27	10	38	13	11
An01g08070	6.46194	0.201987	2.51403	1.80593	0.618568	2.18252e-11	1.02706e-06	1	4.61659e-10	1.05899e-05	15	29	15	19	25	25	70	152	101	90	77	91
An01g08130	2.16398	1.0154	-3.10712	-7.48178	0.392468	0.0911509	0.00859904	1	0.218561	0.0316232	1	6	2	10	9	1	0	0	1	0	0	0
An01g08140	7.00665	-0.015676	-2.865	-2.82136	0.962052	5.89839e-14	4.21181e-14	1	1.7493e-12	1.26872e-12	133	129	102	132	120	123	21	6	22	13	17	26
An01g08150	7.3463	0.193182	-2.43053	-3.13864	0.444686	1.58483e-16	6.97744e-25	1	6.22413e-15	7.23328e-23	151	177	105	179	166	161	19	26	32	17	19	25
An01g08230	3.8494	-0.0676801	-1.75894	-2.14361	0.913423	0.0148841	0.00415153	1	0.0518376	0.0172399	20	9	10	8	19	11	2	5	4	2	4	3
An01g08265	5.22296	-0.185417	1.30228	0.738767	0.674137	0.00136285	0.0797535	1	0.00675963	0.191392	14	26	10	15	20	10	40	37	39	29	29	20
An01g08270	5.29198	-0.66042	1.5759	2.54258	0.232538	0.00125522	6.85245e-07	1	0.00631838	7.32137e-06	14	25	1	8	9	7	25	41	39	69	28	56
An01g08280	7.25435	-0.118214	1.52433	1.5998	0.706188	3.20529e-07	8.05682e-08	1	3.51604e-06	1.00881e-06	73	62	27	74	51	27	137	165	126	136	135	196
An01g08290	5.42725	-0.263045	-1.99523	-1.77029	0.574102	0.000118616	0.000576129	1	0.000773762	0.00316596	30	42	44	24	34	45	10	14	6	11	12	10
An01g08310	7.16207	0.388394	0.744771	0.260187	0.121835	0.00270172	0.280683	1	0.0122234	0.475479	86	82	30	103	101	56	98	97	109	147	85	98
An01g08390	3.51202	-0.525032	-2.54101	-1.77563	0.429532	0.00252933	0.0264613	1	0.0115634	0.0794972	13	19	6	13	10	4	3	2	1	2	3	3
An01g08430	4.96331	0.436321	3.20416	2.6761	0.517785	7.18521e-08	1.26024e-06	1	8.80514e-07	1.27767e-05	5	7	1	6	12	0	31	36	43	34	40	41
An01g08470	6.66613	-0.0826092	1.45552	0.897548	0.790687	6.53959e-07	0.00251094	1	6.82859e-06	0.0112557	60	52	16	56	44	21	104	112	102	99	66	70
An01g08530	6.54315	0.0289715	0.893979	1.1222	0.928666	0.00419775	0.000243998	1	0.0179167	0.00148712	53	56	13	54	44	25	59	70	75	118	83	79
An01g08560	7.47196	0.144593	0.7592	0.373935	0.606944	0.00613564	0.174172	1	0.0247649	0.338874	121	99	43	148	81	64	125	154	128	134	135	118
An01g08570	7.53187	0.0282739	1.15527	1.05287	0.939294	0.00154313	0.00375775	1	0.00753687	0.0158353	83	120	30	132	80	30	151	163	152	285	123	119
An01g08580	3.32822	0.766495	-1.18712	-2.23862	0.340816	0.196371	0.0130415	1	0.384424	0.0447298	8	6	5	6	17	10	1	5	2	0	5	2
An01g08590	6.49587	-0.476006	-1.04736	-0.495672	0.160071	0.00269983	0.155298	1	0.012222	0.312633	76	61	81	65	49	57	34	36	38	64	33	36
An01g08600	3.04609	-0.915677	0.17824	2.45114	0.351438	0.84145	0.00725911	1	0.938304	0.0274321	3	5	3	1	3	2	5	1	6	20	11	5
An01g08760	4.60333	3.08833	10.142	6.35612	0.311662	0.000163065	4.15034e-05	1	0.0010276	0.000301693	0	0	0	1	0	0	37	37	48	9	29	43
An01g08770	5.77465	-0.296648	3.40856	4.13635	0.633011	7.65876e-12	1.27308e-15	1	1.73825e-10	4.68029e-14	4	11	2	7	4	3	41	48	79	101	84	72
An01g08800	9.97327	0.114396	1.87531	1.81664	0.677705	5.72078e-12	2.18737e-11	1	1.3272e-10	4.65252e-10	393	353	120	417	335	179	865	906	1073	1923	695	934
An01g08810	11.1852	-0.158382	1.40845	1.52985	0.408178	1.22003e-13	8.07238e-16	1	3.45786e-12	3.05555e-14	931	880	661	920	739	666	2015	1896	2488	2421	2164	2444
An01g08820	4.79139	-0.422002	-2.36133	-0.431442	0.33016	1.63739e-05	0.340984	1	0.000131759	0.545337	29	30	17	18	25	15	5	2	7	20	12	14
An01g08850	6.85119	0.313701	-2.12455	-2.56251	0.278707	2.01757e-10	7.05404e-15	1	3.65609e-09	2.32581e-13	133	101	57	137	135	93	23	23	16	40	8	20
An01g08860	5.06205	-0.0648358	-2.07403	-2.18138	0.87169	2.05342e-05	7.04444e-06	1	0.000161288	6.14094e-05	36	32	24	36	28	27	6	8	7	13	3	6
An01g08900	4.43298	0.489325	1.59822	1.06215	0.405068	0.00399841	0.0415095	1	0.0172257	0.115069	5	11	4	8	9	11	25	17	15	21	23	18
An01g08950	2.80383	0.74143	-6.90219	-1.39636	0.435951	0.0131914	0.156009	1	0.0471994	0.313791	3	5	5	4	10	9	0	0	0	7	3	0
An01g09010	3.25093	1.65196	5.68518	3.05835	0.358119	0.000439438	0.0051489	1	0.00248849	0.020656	0	1	0	0	0	3	19	16	13	5	15	6
An01g09030	5.41083	-1.75053	3.76424	5.37422	0.0528291	7.35549e-12	4.69029e-11	1	1.67936e-10	9.43552e-10	4	6	3	4	0	0	75	39	53	92	41	46
An01g09040	7.98884	0.102912	-1.9129	-1.94263	0.605344	7.56489e-18	3.0781e-19	1	3.49595e-16	1.77224e-17	266	255	137	240	271	202	53	46	65	77	62	58
An01g09050	4.03655	0.38342	-1.84883	-2.2081	0.571171	0.0193566	0.00377429	1	0.0643747	0.0158854	16	22	3	20	23	9	2	3	5	0	5	6
An01g09080	7.94804	-0.05843	-1.13307	-1.37902	0.820953	2.10907e-05	2.56971e-07	1	0.000165321	2.96884e-06	189	248	161	225	160	208	109	74	83	94	66	87
An01g09120	7.34896	-0.155054	-1.42907	-1.32981	0.478334	1.72134e-09	1.61459e-08	1	2.74721e-08	2.23576e-07	149	159	110	148	142	103	46	52	52	72	42	53
An01g09150	2.05276	1.27612	-6.04023	-7.4989	0.292441	0.0359816	0.00851314	1	0.106273	0.0313675	0	4	3	6	8	5	0	0	0	0	0	0
An01g09160	4.43911	-0.165558	-2.01069	-1.49504	0.735102	0.000668147	0.00682487	1	0.00359774	0.0260563	28	22	11	21	22	12	4	6	4	4	7	9
An01g09180	7.70719	0.0851296	0.912194	0.788696	0.716638	6.49952e-05	0.000473755	1	0.000453823	0.00267361	116	118	47	129	112	61	179	148	160	231	132	187
An01g09260	4.59805	-0.02009	1.74029	2.23705	0.973881	0.00153116	2.90717e-05	1	0.00748475	0.000220811	4	11	4	5	8	6	22	18	20	51	26	21
An01g09270	8.03162	-0.124703	1.66646	2.11068	0.645449	1.05367e-10	2.06387e-16	1	1.98438e-09	8.60471e-15	86	119	31	89	74	51	200	244	235	465	258	266
An01g09290	7.59084	-0.183028	2.3777	2.49298	0.618099	6.44427e-12	7.30729e-13	1	1.48308e-10	1.89808e-11	61	66	11	64	40	16	181	227	223	329	181	193
An01g09300	8.1559	-0.100643	4.49466	4.35585	0.779992	5.40061e-50	2.08896e-46	1	2.00467e-47	9.61506e-44	17	27	11	30	14	9	412	370	384	502	339	297
An01g09340	2.07854	-3.1572	3.82276	7.53439	0.314008	0.0287326	0.00690406	1	0.0888063	0.0263063	1	0	0	0	0	0	1	8	4	9	6	7
An01g09440	7.12193	-0.176029	-1.11875	-0.936707	0.601532	0.00127596	0.00670772	1	0.00639204	0.0257204	112	81	124	87	132	93	46	51	55	70	56	48
An01g09450	8.13215	-0.11747	-1.24865	-1.07426	0.706816	9.05484e-05	0.000711401	1	0.000609322	0.00379865	210	185	246	193	243	217	102	71	109	153	92	95
An01g09490	8.15398	0.0436386	-1.42147	-1.22221	0.85956	3.53624e-08	1.36843e-06	1	4.56182e-07	1.37885e-05	282	274	139	270	259	194	74	93	75	176	51	116
An01g09500	6.43234	0.0710368	-2.28116	-1.78964	0.804154	5.14919e-11	1.67689e-08	1	1.02391e-09	2.31645e-07	96	76	53	82	98	63	16	10	18	35	23	17
An01g09520	3.78965	-0.585693	-2.48937	-0.656151	0.434762	0.00494862	0.40466	1	0.0207068	0.607571	12	19	10	11	13	5	5	2	0	17	1	3
An01g09530	8.02932	-0.0598915	-1.68778	-1.11019	0.832692	1.23394e-08	0.000124038	1	1.72527e-07	0.00081421	242	274	145	213	220	205	72	63	59	67	103	136
An01g09570	2.88767	-0.0249742	3.92066	3.87105	0.987457	0.00155556	0.00170145	1	0.00758468	0.00805372	1	1	0	2	0	0	9	8	11	12	5	14
An01g09590	2.22678	3.07883	7.11927	4.50457	0.321192	0.0100834	0.00693985	1	0.0376964	0.0264077	0	0	0	1	0	0	5	5	5	8	10	5
An01g09600	3.3248	0.0058101	3.6795	3.77361	0.996551	0.000642803	0.000383883	1	0.00347591	0.00222089	3	0	0	0	3	0	9	15	11	24	7	14
An01g09630	6.06431	-0.249529	-3.89344	-2.78273	0.55563	4.62743e-12	1.48047e-08	1	1.08448e-10	2.06495e-07	58	73	72	47	54	79	5	2	7	16	5	9
An01g09660	10.7294	-0.332522	0.338042	0.701272	0.218548	0.210066	0.00934392	1	0.403678	0.0338115	1139	1013	726	857	737	754	1145	1191	1175	905	1566	1412
An01g09670	7.41557	-0.539933	0.643843	1.20531	0.0395067	0.0102223	2.35412e-06	1	0.0381165	2.2388e-05	94	90	76	61	61	64	129	155	113	178	133	150
An01g09680	6.96764	0.0541574	2.94013	2.78969	0.884564	1.16106e-18	2.20738e-17	1	5.8856e-17	1.01632e-15	22	31	9	30	21	14	159	162	118	135	143	182
An01g09690	3.98483	0.892625	2.96332	2.5755	0.306826	0.000172098	9.02914e-05	1	0.00107842	0.000611166	1	5	0	5	2	4	18	15	10	32	18	21
An01g09700	9.32908	-0.248443	2.13202	2.23309	0.296627	1.72131e-20	3.86024e-22	1	1.048e-18	2.9812e-20	182	227	103	186	131	120	718	661	723	620	737	746
An01g09900	7.89024	-0.140566	-2.57822	-2.57052	0.59701	1.40541e-18	1.43481e-18	1	7.03135e-17	7.67922e-17	228	256	199	229	222	203	42	37	34	46	19	55
An01g09930	5.79138	-0.156446	0.888667	1.11584	0.731344	0.0429031	0.0108256	1	0.122139	0.0383647	23	19	27	14	20	31	42	55	33	61	53	41
An01g10000	3.56485	0.0313878	-1.18008	-3.08659	0.962348	0.107475	0.00104372	1	0.247591	0.00526757	12	15	5	15	11	7	5	1	7	1	2	1
An01g10010	6.07527	0.277708	2.60425	2.01796	0.57817	2.27706e-08	9.08467e-06	1	3.04675e-07	7.7435e-05	23	14	6	21	20	11	80	92	66	33	93	79
An01g10030	5.83324	0.0938908	1.60702	1.79868	0.850343	0.000673351	0.000103376	1	0.00362068	0.000691999	27	21	5	27	20	9	39	50	55	140	29	48
An01g10040	6.11367	-0.39183	1.14079	1.29483	0.263788	0.000414111	9.9637e-05	1	0.00235666	0.000669307	31	38	22	20	23	27	71	70	50	81	53	53
An01g10050	10.0727	0.014316	-0.772474	-0.571403	0.92453	4.8813e-07	0.000171486	1	5.18644e-06	0.00108661	954	890	487	999	833	580	425	406	449	751	468	500
An01g10140	4.52965	-0.444038	-1.80684	-1.08824	0.426674	0.00361168	0.0710491	1	0.0157482	0.175858	28	36	7	27	13	11	7	5	6	17	6	3
An01g10160	7.75763	-0.278423	1.64975	1.55329	0.282504	1.25049e-11	3.35158e-10	1	2.74607e-10	6.07348e-09	78	112	44	81	79	38	255	202	228	244	183	177
An01g10170	4.81362	0.4493	1.2637	0.612088	0.385508	0.0113413	0.200954	1	0.0416554	0.375448	14	13	5	20	20	5	14	25	32	28	18	25
An01g10180	10.7527	-0.111615	0.268124	0.425531	0.509171	0.111894	0.0115161	1	0.254258	0.0402907	1111	1197	628	1040	882	823	1173	1112	1045	1384	1258	1234
An01g10190	6.96802	-0.171877	-1.32639	-1.24298	0.569894	3.0971e-05	8.99829e-05	1	0.000233388	0.000609437	132	137	61	114	117	66	41	27	54	77	24	36
An01g10200	4.0019	0.720271	-4.1312	-4.00365	0.275077	0.000585399	2.03563e-05	1	0.00319402	0.00016	12	14	10	10	22	27	0	0	2	0	2	2
An01g10230	3.702	-0.743769	2.11968	2.44114	0.418944	0.00584943	0.00381734	1	0.0238011	0.0160318	3	4	4	3	2	2	26	16	5	7	17	14
An01g10270	5.28885	-0.0287642	-1.56693	-1.12176	0.945449	0.000886419	0.0118303	1	0.00463141	0.0412019	43	20	30	32	33	31	8	10	13	19	9	20
An01g10330	6.8045	-0.59242	1.01777	1.31434	0.104814	0.0034253	0.000228079	1	0.0150267	0.00140273	62	49	46	42	37	31	102	119	90	63	73	147
An01g10390	4.87208	-0.755988	-4.78689	-3.65177	0.190453	1.31977e-07	7.46007e-06	1	1.55441e-06	6.46408e-05	29	23	49	16	29	24	1	3	0	2	1	3
An01g10510	5.11372	-0.440904	0.47634	1.60374	0.423523	0.366739	0.00229426	1	0.583445	0.0104472	10	17	18	11	12	13	24	26	14	73	32	18
An01g10570	8.6366	-0.130813	-0.864528	-0.88274	0.612414	0.000955589	0.00074333	1	0.0049432	0.00394352	361	287	263	320	294	264	224	107	162	215	148	148
An01g10600	4.06158	0.127783	-2.5637	-1.95017	0.848364	0.00219536	0.0087451	1	0.0102358	0.0320405	16	16	11	25	15	10	2	2	3	0	2	11
An01g10640	6.98852	0.329708	1.77075	1.08944	0.237215	1.81314e-11	2.16118e-05	1	3.87803e-10	0.00016883	52	44	24	50	59	43	110	150	123	161	93	95
An01g10650	6.66067	0.349485	-2.05996	-2.54183	0.246367	3.40431e-09	1.31949e-13	1	5.18166e-08	3.83505e-12	88	102	56	91	122	103	21	20	15	29	20	10
An01g10720	7.25098	0.278294	-1.21392	-1.48729	0.299975	2.27614e-05	1.18707e-07	1	0.000176137	1.4578e-06	128	156	62	171	153	100	32	53	53	82	42	38
An01g10760	6.70114	-0.13222	1.03909	1.18848	0.642737	0.000110624	9.37931e-06	1	0.000728233	7.96515e-05	60	42	30	43	41	38	93	80	83	115	69	115
An01g10770	6.04739	0.328567	-2.55255	-2.80286	0.276576	1.42917e-10	1.0582e-13	1	2.63973e-09	3.09841e-12	71	60	37	66	83	64	11	8	8	15	8	10
An01g10790	8.87376	-0.627745	3.89944	3.6526	0.116282	2.7113e-25	1.91144e-21	1	2.62176e-23	1.31707e-19	47	77	36	59	28	22	424	1301	541	529	346	549
An01g10820	7.95769	-0.0231629	-1.78729	-1.45103	0.923423	4.36548e-12	7.54317e-09	1	1.02938e-10	1.10997e-07	259	222	154	198	263	181	61	52	63	134	65	58
An01g10840	5.96566	-0.113481	-1.60019	-1.1592	0.722919	9.16253e-06	0.000741191	1	7.70711e-05	0.00393399	57	82	26	60	58	35	16	17	17	28	20	24
An01g10860	4.99068	0.442159	1.367	0.926056	0.384352	0.00506468	0.0459272	1	0.021131	0.124408	18	13	3	14	13	17	28	23	28	45	13	36
An01g10870	5.32705	0.100892	-1.51621	-1.39451	0.788397	0.000445811	0.000665316	1	0.0025221	0.00358547	44	28	24	30	43	32	13	9	10	18	12	13
An01g10880	5.75337	0.346805	-0.763026	-1.32611	0.33586	0.0479515	0.00048928	1	0.133692	0.00275178	45	53	17	47	52	44	15	17	30	26	12	24
An01g10930	3.38428	-0.205289	2.287	2.224	0.821361	0.00271735	0.00462603	1	0.0122814	0.0188698	5	2	1	3	3	1	10	13	13	17	8	10
An01g10990	4.2386	0.215108	-1.82528	-2.88247	0.744408	0.014589	0.000320723	1	0.0510725	0.00189551	15	21	12	11	19	25	3	9	1	0	3	5
An01g11000	2.4601	0.45464	-3.77497	-7.59232	0.642787	0.0276187	0.00637888	1	0.0860549	0.0246408	4	9	2	4	10	6	1	0	0	0	0	0
An01g11010	4.1457	-0.292364	-4.84117	-4.71782	0.604449	2.46991e-05	3.5527e-05	1	0.000189854	0.000263358	26	22	13	14	26	11	0	1	1	0	2	0
An01g11020	9.02883	-0.419242	2.0119	2.39154	0.186238	7.36561e-11	1.41574e-14	1	1.43411e-09	4.51274e-13	199	226	42	158	104	73	566	586	487	568	607	604
An01g11030	11.2467	-0.152718	2.2837	2.4883	0.562335	2.43879e-18	1.78096e-21	1	1.17912e-16	1.24961e-19	744	802	217	725	480	342	2529	2697	2366	2834	3016	2925
An01g11080	6.59162	-0.011198	0.755683	0.797018	0.971106	0.011684	0.0071572	1	0.0427091	0.0271182	49	60	27	67	49	24	80	71	64	87	82	79
An01g11090	8.26086	-0.465826	1.69838	1.98657	0.120706	3.80381e-09	9.98444e-12	1	5.73662e-08	2.19677e-10	120	153	49	131	55	49	310	354	287	319	288	342
An01g11100	3.25778	-0.455007	2.06605	2.83919	0.666222	0.0192138	0.0021473	1	0.0640666	0.00985209	4	2	1	0	3	2	12	10	5	26	7	8
An01g11160	5.98372	-0.675986	-1.97353	-0.923043	0.124162	2.58152e-05	0.0448849	1	0.000197248	0.122044	52	53	74	42	34	48	15	25	8	33	15	25
An01g11260	3.56277	-1.9212	1.59658	3.94849	0.0827016	0.0392889	0.000142186	1	0.114051	0.000915662	2	6	3	0	2	1	14	10	8	35	8	10
An01g11270	5.31529	1.55303	7.44743	5.74293	0.365218	7.05789e-07	6.26594e-10	1	7.32988e-06	1.0908e-08	0	1	0	1	2	0	49	46	69	105	29	45
An01g11280	2.50321	-3.16766	4.57101	7.74955	0.305362	0.00546767	0.00467263	1	0.0225669	0.0190329	1	0	0	0	0	0	6	10	6	7	7	11
An01g11380	3.09832	-0.22509	-2.98904	-1.403	0.81007	0.013837	0.166466	1	0.0488712	0.328846	7	4	11	7	4	10	0	2	1	0	6	2
An01g11630	4.4109	-0.243627	0.878399	1.31005	0.671382	0.100412	0.0143712	1	0.235468	0.048396	12	13	4	14	8	3	13	16	20	32	18	15
An01g11640	8.63246	-0.187052	-2.82569	-3.12292	0.639989	7.69437e-12	6.59891e-14	1	1.7429e-10	1.95202e-12	409	399	374	295	347	439	67	45	56	15	50	64
An01g11650	6.99499	-0.0793444	2.83733	2.72985	0.817172	3.55971e-21	1.26677e-19	1	2.38149e-19	7.71257e-18	25	29	14	27	25	14	160	135	162	144	121	190
An01g11680	2.08179	3.07465	7.53268	3.83863	0.325631	0.00687086	0.0263804	1	0.0272493	0.0793237	0	0	0	1	0	0	8	4	8	11	2	3
An01g11950	6.2019	-0.313711	-2.1182	-1.05949	0.399508	3.37164e-07	0.00664406	1	3.69499e-06	0.0255355	74	88	45	65	68	39	16	19	10	60	13	19
An01g11960	4.95632	0.555853	-2.22305	-2.32123	0.167346	3.69773e-05	1.02486e-06	1	0.000273456	1.05767e-05	28	25	16	40	36	28	4	6	4	9	8	5
An01g11990	3.69531	0.555398	-2.4405	-2.10507	0.388563	0.00578077	0.00404878	1	0.02358	0.0168679	16	10	4	21	14	9	1	3	1	7	2	2
An01g12030	2.36514	-4.14701	4.25942	5.85767	0.16842	0.00397958	0.0417466	1	0.0171574	0.115587	0	2	0	0	0	0	11	11	13	0	6	0
An01g12040	6.21727	-0.0141316	6.0131	5.92565	0.988407	1.83637e-16	3.40448e-16	1	7.18743e-15	1.36977e-14	3	2	0	4	0	1	110	83	107	184	77	72
An01g12050	5.9442	-1.30278	4.21182	5.28444	0.122395	3.22523e-12	2.5814e-12	1	7.71575e-11	6.24037e-11	3	7	4	2	4	0	93	42	115	172	36	56
An01g12070	6.51175	-1.15096	4.887	5.41612	0.116765	1.1002e-22	2.20804e-17	1	8.44002e-21	1.01632e-15	8	8	0	3	0	4	163	137	130	184	83	65
An01g12080	7.27431	0.220915	3.84017	2.96334	0.646779	9.48381e-18	1.63322e-11	1	4.29647e-16	3.53261e-10	21	30	3	41	16	6	182	298	202	263	135	112
An01g12180	6.01007	-0.0682038	-1.13262	-1.16793	0.843588	0.00216135	0.0014575	1	0.0100895	0.00703866	67	65	29	56	43	52	27	11	30	29	17	27
An01g12210	6.41488	0.0708731	-0.837279	-0.941902	0.832132	0.0166093	0.00633041	1	0.0568929	0.0244854	76	77	38	80	69	54	24	27	49	66	18	33
An01g12230	9.01132	0.0579973	-1.2571	-1.07009	0.752878	5.15204e-11	1.26891e-08	1	1.02391e-09	1.78938e-07	520	454	245	493	471	323	147	143	186	304	179	172
An01g12240	7.31784	0.0337321	-3.46609	-3.91173	0.899193	4.79447e-24	2.43303e-28	1	4.24384e-22	3.78337e-26	185	152	128	190	160	148	20	8	13	12	14	9
An01g12300	5.44248	-1.03527	2.1883	2.94277	0.0437182	4.64382e-08	3.09385e-10	1	5.91111e-07	5.64198e-09	12	16	8	10	3	5	51	53	51	64	30	55
An01g12310	4.31773	0.491174	3.02812	2.41308	0.510547	3.35645e-06	4.60879e-05	1	3.04355e-05	0.000332289	5	2	2	5	6	2	22	23	24	40	16	19
An01g12380	4.51379	-0.0218114	-2.15183	-0.854181	0.9643	0.000431025	0.0951674	1	0.00244808	0.219545	30	18	10	18	25	14	4	6	2	17	8	9
An01g12400	6.33778	-0.0116598	-2.05131	-1.9094	0.971839	4.78956e-08	1.57595e-07	1	6.08316e-07	1.90089e-06	70	69	68	85	71	65	16	15	19	15	23	23
An01g12420	7.07824	0.186726	-1.81292	-2.31284	0.426902	1.68107e-11	1.48319e-17	1	3.60897e-10	6.9947e-16	137	143	67	144	153	102	29	33	30	42	23	21
An01g12430	5.29318	-0.342908	0.685311	1.2448	0.457367	0.116788	0.00460534	1	0.262974	0.0188188	27	28	5	12	18	15	30	34	22	38	42	32
An01g12480	5.23455	0.877891	3.99736	3.04898	0.189732	7.43541e-12	2.3138e-10	1	1.69424e-10	4.25318e-09	2	4	3	5	7	5	57	38	42	57	44	48
An01g12520	3.75309	-0.335998	2.57555	2.71535	0.725553	0.0014668	0.00126545	1	0.00720996	0.00623618	3	6	0	3	3	1	17	14	17	6	25	13
An01g12580	7.81545	-0.211863	-0.645524	-0.453039	0.329632	0.00363789	0.0406366	1	0.0158445	0.113277	206	161	133	176	176	104	95	102	112	145	83	125
An01g12610	6.67583	0.0715527	0.741395	0.855798	0.815318	0.013002	0.0034119	1	0.0466669	0.0145788	58	55	26	70	52	28	80	75	61	146	65	79
An01g12620	6.84299	0.153653	-0.610976	-0.867562	0.545282	0.0216834	0.00093582	1	0.070563	0.00482243	97	88	54	126	89	61	55	49	44	57	48	52
An01g12630	4.91754	0.144716	-1.37564	-1.92616	0.784488	0.0169215	0.000960518	1	0.0577622	0.00491886	17	30	23	30	32	22	10	13	4	3	13	6
An01g12640	7.06115	-0.133985	-0.771075	-0.828574	0.555039	0.00115551	0.000499599	1	0.00587558	0.00279751	121	115	74	103	100	86	52	59	62	64	51	58
An01g12680	6.35269	0.112308	-1.14412	-0.5337	0.767591	0.00438295	0.163571	1	0.0186037	0.324631	57	45	60	56	62	70	30	16	29	51	52	36
An01g12700	8.31762	-0.094194	-1.07791	-0.743919	0.620389	5.65181e-08	0.000132089	1	7.07676e-07	0.000859701	303	280	167	309	216	195	113	102	121	183	137	134
An01g12770	8.81047	-0.0873773	1.87465	1.79452	0.70635	4.39478e-17	8.72688e-16	1	1.85241e-15	3.27102e-14	176	184	58	159	146	85	511	405	470	554	428	425
An01g12780	6.31547	0.216778	1.54971	1.60556	0.530715	1.79288e-06	2.61261e-07	1	1.71494e-05	3.01236e-06	29	28	15	36	32	18	61	71	66	145	55	84
An01g12790	5.64153	-0.401398	2.60099	2.87771	0.437326	2.3606e-09	2.85285e-10	1	3.6757e-08	5.21904e-09	9	13	8	15	6	3	44	70	60	61	64	54
An01g12830	4.0719	0.19163	-1.49757	-2.31912	0.763993	0.0364665	0.00188891	1	0.107457	0.00883549	16	17	9	14	13	20	2	8	4	0	3	7
An01g12920	5.10246	-0.244923	-1.5425	-1.51459	0.676756	0.0131048	0.0154329	1	0.0469626	0.0513109	32	26	31	27	32	23	15	7	9	0	15	13
An01g12940	5.28911	-0.367848	1.02896	1.31871	0.473105	0.0329138	0.00717675	1	0.0991205	0.0271833	26	29	2	24	14	5	29	40	32	47	27	37
An01g12970	2.73039	-0.280376	-4.45084	-7.5339	0.750264	0.00724415	0.00634414	1	0.0284403	0.0245302	6	6	9	5	7	7	0	1	0	0	0	0
An01g13020	8.00038	-0.128487	1.32315	1.1332	0.646701	1.17345e-06	3.34523e-05	1	1.16807e-05	0.000249958	105	121	78	96	98	92	264	219	251	182	258	206
An01g13030	7.32258	-0.261136	2.29933	2.57298	0.431213	3.02786e-14	4.48709e-17	1	9.19302e-13	2.00906e-15	44	56	14	51	24	20	139	176	195	264	155	178
An01g13040	7.98296	0.0255633	0.806966	0.412013	0.921028	0.00147377	0.104587	1	0.00723802	0.236023	111	150	100	120	158	108	255	165	197	193	150	201
An01g13050	2.69115	0.426898	3.24459	2.27589	0.740837	0.00331877	0.0258732	1	0.0146095	0.078274	2	1	0	2	1	1	6	8	12	5	6	9
An01g13060	9.5918	0.0557484	2.1472	2.16201	0.774718	2.59842e-30	3.82518e-31	1	3.88311e-28	7.21579e-29	249	218	98	240	206	143	717	775	811	1297	624	919
An01g13070	4.87592	-0.048191	-2.33507	-0.949489	0.908691	1.80544e-05	0.0334113	1	0.000143726	0.0966231	27	32	16	29	31	15	5	6	3	17	9	15
An01g13150	7.6313	-0.118606	-1.46699	-1.34315	0.588691	4.87105e-10	8.07474e-09	1	8.4282e-09	1.18064e-07	213	166	128	161	194	129	67	51	58	78	60	64
An01g13190	7.91246	0.0529835	-1.68949	-1.74569	0.827669	8.00945e-11	1.04426e-11	1	1.54122e-09	2.29319e-10	270	237	119	240	237	174	46	58	76	107	35	71
An01g13200	8.05217	0.202239	-1.71622	-1.61124	0.368317	1.65528e-12	6.99751e-12	1	4.14975e-11	1.57574e-10	282	193	154	278	270	200	68	47	68	124	72	67
An01g13220	4.70411	0.0985802	0.324815	1.17722	0.848516	0.525272	0.0133598	1	0.690534	0.0455499	14	9	10	20	13	5	15	9	16	41	22	27
An01g13400	3.27723	-0.0381264	-1.08076	-7.99169	0.960767	0.194836	0.00342739	1	0.38259	0.0146233	13	11	4	9	12	6	9	2	1	0	0	0
An01g13420	8.33039	-0.474376	1.12413	1.50648	0.0848964	2.56532e-05	2.35576e-08	1	0.000196271	3.18166e-07	167	159	92	159	80	73	304	238	319	505	189	271
An01g13460	4.25966	-0.194388	-2.19008	-2.96516	0.703667	0.000483704	3.96054e-05	1	0.00270588	0.000289542	25	17	15	16	24	12	4	3	5	2	2	3
An01g13490	5.59496	0.0560003	0.693903	0.963913	0.889491	0.0757947	0.0109878	1	0.189974	0.03882	32	24	10	29	26	14	25	32	41	52	28	62
An01g13495	8.64577	-0.00634796	6.02644	5.81773	0.989642	9.65248e-50	3.99565e-47	1	3.47097e-47	1.91575e-44	6	19	3	17	3	8	449	717	521	754	497	428
An01g13500	4.33943	-0.340753	1.97641	1.78264	0.63029	0.00163696	0.00630074	1	0.00792782	0.0244186	3	8	7	2	7	6	18	15	38	18	12	26
An01g13510	4.62263	1.28322	5.67042	4.34795	0.320454	4.59916e-07	4.51386e-08	1	4.90478e-06	5.85581e-07	1	1	0	4	1	0	32	28	35	64	16	32
An01g13520	4.98993	-1.0086	4.29747	5.54292	0.358992	4.10022e-09	2.71575e-09	1	6.1434e-08	4.2575e-08	5	0	1	1	1	1	29	36	45	83	40	30
An01g13560	7.45129	0.0942007	0.485554	0.836148	0.697978	0.0427497	0.000326721	1	0.121771	0.001927	111	99	40	106	104	58	119	101	101	228	118	164
An01g13580	6.59608	-0.355922	1.93076	2.15054	0.289165	8.69644e-11	2.32093e-12	1	1.66506e-09	5.68233e-11	25	34	24	31	19	18	97	90	119	131	95	93
An01g13620	2.22954	-0.567712	2.9289	2.30454	0.708278	0.0134317	0.0858222	1	0.0477918	0.202659	1	1	1	0	0	2	3	8	11	4	3	4
An01g13630	8.45612	-0.111084	2.61384	2.69275	0.73718	1.52837e-16	1.83674e-17	1	6.02293e-15	8.55684e-16	83	118	17	96	63	37	405	364	400	530	388	390
An01g13640	5.96293	0.0256107	1.37789	1.21664	0.943254	3.97764e-05	0.00024808	1	0.000292091	0.0015096	26	31	13	32	27	14	44	55	71	77	46	56
An01g13690	2.72777	-0.273067	-2.7426	-3.21932	0.749142	0.0163703	0.012073	1	0.0562139	0.0418601	5	8	7	8	5	5	0	2	1	0	1	1
An01g13700	1.67729	-4.15277	2.58314	6.88127	0.16363	0.0773891	0.0146679	1	0.192794	0.049208	0	2	0	0	0	0	2	4	5	5	3	6
An01g13890	5.00952	-0.0124926	-1.36485	-1.63907	0.977879	0.00601566	0.00106364	1	0.0244084	0.00535035	28	25	25	33	39	13	11	6	13	11	10	7
An01g14030	9.67976	-0.312564	1.81754	0.906372	0.0763885	1.57267e-26	1.79352e-07	1	1.69129e-24	2.13866e-06	367	379	210	316	247	222	1210	992	981	589	472	490
An01g14070	5.32949	-0.0752621	-1.10588	-0.487121	0.843929	0.00807396	0.214126	1	0.0312713	0.391537	44	32	17	38	29	22	14	15	11	36	12	21
An01g14075	10.4185	-0.139682	-0.957897	-0.887612	0.522844	1.33276e-05	5.39228e-05	1	0.000109387	0.000381605	1141	1147	897	1015	976	1020	543	583	488	606	582	541
An01g14080	6.77723	0.114279	-1.70243	-2.30824	0.692822	1.02063e-07	1.8454e-12	1	1.21829e-06	4.56667e-11	133	111	48	133	114	70	16	37	29	25	17	25
An01g14110	4.45975	-0.232343	-2.02521	-2.05824	0.676793	0.00160316	0.00156276	1	0.00779036	0.0074772	30	24	12	10	22	22	4	3	8	10	1	4
An01g14120	3.5592	-0.00602531	-2.04421	-1.44407	0.992627	0.0115249	0.0467051	1	0.0422616	0.12607	17	11	4	8	15	8	3	1	3	4	4	4
An01g14140	3.80242	0.373686	-1.80688	-2.51555	0.591538	0.0270759	0.00220842	1	0.0845716	0.0100962	13	9	10	9	19	15	2	4	3	0	1	7
An01g14160	5.64896	-0.120261	1.27686	1.87766	0.77902	0.00127995	1.49373e-06	1	0.00640365	1.49464e-05	22	16	12	19	14	14	30	29	56	90	49	48
An01g14180	8.22324	0.29957	0.825655	0.496726	0.210656	0.000492595	0.0333647	1	0.00275026	0.0965354	178	177	54	218	168	111	210	221	221	332	200	209
An01g14200	6.90366	0.203555	1.05693	1.04133	0.491489	0.000227622	0.000187994	1	0.00138731	0.00117888	57	57	26	77	60	29	83	91	97	174	74	116
An01g14280	8.0697	-0.0300988	0.574489	0.591629	0.893468	0.00941626	0.00713885	1	0.0355255	0.0270665	184	129	93	121	163	119	168	206	198	299	167	194
An01g14290	7.12598	0.327587	2.89791	2.56005	0.351486	1.88612e-19	1.01124e-16	1	1.02375e-17	4.35817e-15	31	32	6	41	28	17	122	177	166	251	131	158
An01g14540	5.52659	-0.0629039	0.686139	1.1149	0.878002	0.0816041	0.00377267	1	0.201017	0.0158844	24	32	8	31	15	15	28	30	36	63	40	37
An01g14550	6.89451	0.1075	1.59126	1.46073	0.713939	7.35401e-09	6.3553e-08	1	1.06982e-07	8.04515e-07	46	39	29	53	40	34	108	93	127	124	123	116
An01g14620	6.5963	-0.0932261	4.63298	4.22723	0.873229	3.0465e-22	1.98005e-18	1	2.21874e-20	1.04038e-16	9	8	2	11	4	3	116	186	132	83	110	147
An01g14630	3.68519	0	8.99288	8.85694	1	0.000831502	0.000996946	1	0.00437099	0.00507829	0	0	0	0	0	0	14	19	22	28	8	21
An01g14690	8.68341	-0.080648	0.00280695	0.81474	0.760986	0.991553	0.00187886	1	1	0.00879652	296	300	92	293	208	140	190	192	235	622	269	324
An01g14710	2.23846	-0.0336201	3.92442	4.51642	0.988278	0.0295042	0.011376	1	0.090947	0.0398973	0	1	0	1	0	0	4	10	0	15	5	5
An01g14720	4.07657	-0.331319	1.18208	2.05703	0.630298	0.056099	0.000934431	1	0.151001	0.00481784	6	9	3	4	3	7	7	19	12	27	17	20
An01g14760	7.87553	-0.260694	-1.28789	-1.17966	0.338744	4.5191e-06	2.76043e-05	1	3.99089e-05	0.000210499	199	216	181	172	174	178	95	57	91	90	83	74
An01g14890	4.02513	0.0845899	-0.959226	-2.60929	0.902247	0.188067	0.00170769	1	0.372963	0.00807662	8	16	14	6	16	20	7	3	10	4	0	4
An01g14900	8.51122	-0.16533	-0.805542	-0.676728	0.577379	0.00718444	0.0237131	1	0.0282637	0.0725903	290	223	281	222	299	249	184	132	150	164	173	171
An01g14920	6.3914	-0.436857	1.16911	1.15457	0.226542	0.000560451	0.000943146	1	0.00307101	0.00485149	39	46	29	23	34	29	82	89	75	50	77	71
An01g14960	5.26174	0.369973	3.00139	2.14435	0.582245	1.32717e-06	0.000352855	1	1.30305e-05	0.00206316	11	9	1	16	8	3	59	45	45	13	54	45
An01g15060	6.18062	-0.106088	-1.64294	-1.96639	0.830015	0.00148291	0.000171937	1	0.00727668	0.00108827	62	51	70	44	69	71	13	20	28	5	25	18
An01g15070	5.73133	-0.088966	-3.16407	-3.04034	0.825132	1.20798e-09	1.54367e-09	1	1.97167e-08	2.51958e-08	63	62	36	47	59	47	5	6	6	0	10	9
An01g15150	2.79617	3.0817	8.06955	4.7877	0.318244	0.00320314	0.0033834	1	0.0141818	0.0144785	0	0	0	1	0	0	13	6	10	18	8	4
An01g15190	5.85685	-0.755448	4.31258	5.0925	0.360856	5.52004e-12	8.34423e-13	1	1.28516e-10	2.16255e-11	5	7	0	3	3	1	74	70	71	191	32	52
An02g00060	4.32799	-3.18623	6.43177	9.56345	0.293099	1.98526e-05	0.000337061	1	0.000156254	0.00198189	0	1	0	0	0	0	30	26	25	39	19	33
An02g00080	7.35879	1.57589	7.81101	5.42911	0.0696435	1.58772e-24	2.24523e-29	1	1.43858e-22	3.74433e-27	3	1	0	5	2	5	245	348	246	198	155	194
An02g00110	2.08926	3.14255	6.79636	4.37097	0.310999	0.0147636	0.00872144	1	0.051574	0.0319916	0	0	0	0	0	1	3	4	5	12	7	4
An02g00270	2.13373	3.07722	7.02132	4.40562	0.322889	0.0115066	0.0090396	1	0.0422081	0.0329282	0	0	0	1	0	0	6	5	3	13	5	5
An02g00290	2.34834	0	7.45905	7.67643	1	0.00713719	0.00555847	1	0.0281452	0.0220252	0	0	0	0	0	0	5	6	8	18	4	4
An02g00330	3.75936	-2.31629	3.84909	5.35101	0.164108	4.66549e-06	0.000531801	1	4.1107e-05	0.00295469	3	2	0	1	0	0	17	20	29	14	9	20
An02g00370	5.26504	-0.438786	1.28717	1.5042	0.364556	0.0035253	0.000983085	1	0.0154004	0.00501879	17	14	15	9	11	15	31	41	38	36	44	25
An02g00400	4.00628	-1.0995	5.34447	5.64834	0.547056	1.99252e-06	0.000244846	1	1.88862e-05	0.0014915	0	0	2	1	0	0	21	29	30	32	12	11
An02g00420	3.48966	0.0621875	2.90641	2.11582	0.949339	0.000515999	0.0112925	1	0.00285599	0.039665	2	0	4	2	4	1	18	12	16	7	9	15
An02g00470	4.72952	-0.137837	0.0686431	1.33884	0.809709	0.90388	0.0132577	1	0.98765	0.0452824	20	14	5	14	13	8	14	13	10	66	20	13
An02g00610	7.01593	0.0722344	-5.38608	-4.95057	0.80509	5.25133e-22	8.50806e-26	1	3.77669e-20	1.03055e-23	129	147	108	131	160	131	1	5	3	10	2	3
An02g00630	4.12699	-0.0816899	-4.73832	-5.8569	0.883205	3.4842e-05	0.000132818	1	0.000260511	0.000862981	27	15	14	19	18	17	0	2	0	0	0	1
An02g00640	2.72048	-0.111244	-7.55448	-7.62579	0.901313	0.00627667	0.00580754	1	0.0252361	0.0227847	11	6	5	3	9	8	0	0	0	0	0	0
An02g00660	5.59765	0.190486	-5.06925	-5.43691	0.61505	3.32039e-10	1.09256e-11	1	5.86908e-09	2.3856e-10	57	42	39	49	66	49	1	2	1	0	3	1
An02g00950	3.12209	-0.1414	1.73414	2.1791	0.884922	0.0431896	0.0106685	1	0.122681	0.0379096	2	2	3	4	3	0	7	7	9	13	13	6
An02g00957	5.93591	-0.336459	2.12319	2.58894	0.468928	2.46444e-07	7.5653e-10	1	2.76937e-06	1.3032e-08	18	21	7	7	10	18	70	52	63	64	77	84
An02g00960	6.21204	-0.228237	3.64391	3.70064	0.656337	1.23755e-18	4.791e-18	1	6.21855e-17	2.42863e-16	12	12	1	10	4	7	80	112	93	137	76	82
An02g00970	5.97575	0.247387	1.74437	1.34243	0.599922	0.00011113	0.00242718	1	0.000731142	0.0109614	24	31	6	38	10	22	50	76	57	47	68	66
An02g00990	3.07299	-2.03238	1.92943	3.80544	0.121622	0.0269464	0.00209065	1	0.0842359	0.00963442	2	4	2	1	0	1	4	19	6	11	7	12
An02g01030	4.04192	-0.971784	2.4594	3.26666	0.280115	0.000450879	5.5497e-05	1	0.00254326	0.000391781	4	8	0	4	1	1	13	28	18	16	24	18
An02g01210	3.86226	-0.0968225	-1.79693	-0.16623	0.869289	0.0119255	0.779072	1	0.0434401	0.907989	11	18	5	14	11	7	2	4	3	13	9	8
An02g01290	5.54962	0.49939	1.00358	0.407136	0.226387	0.0131881	0.293736	1	0.0471994	0.490996	25	22	10	36	23	22	21	43	42	61	26	30
An02g01300	7.4543	-0.156574	1.9493	1.97933	0.555219	9.70821e-16	5.42082e-16	1	3.51297e-14	2.12426e-14	64	52	34	70	37	32	188	186	173	227	159	189
An02g01310	6.07318	-0.302621	1.68267	2.24688	0.446913	2.44121e-06	5.27078e-10	1	2.27458e-05	9.29176e-09	28	22	11	26	19	6	68	55	59	82	84	79
An02g01350	4.25658	-0.58562	-1.47787	-1.71201	0.278398	0.0116704	0.00794621	1	0.0426727	0.02962	23	20	15	7	17	15	7	7	6	6	5	2
An02g01370	5.94374	0.517848	-0.234159	-0.963039	0.11897	0.500682	0.00445776	1	0.690534	0.0182885	52	37	21	48	68	42	31	22	34	43	19	26
An02g01380	6.16807	-0.251817	0.737012	0.882343	0.470021	0.0269428	0.00867234	1	0.0842359	0.0318419	28	41	34	44	30	20	54	63	53	63	56	60
An02g01420	6.94248	0.104688	-1.05618	-1.47559	0.72851	0.000846476	3.35597e-06	1	0.00444361	3.1168e-05	128	111	55	94	130	90	39	39	53	29	49	38
An02g01430	2.94766	-1.52143	0.662388	3.49319	0.197924	0.480627	0.00147603	1	0.678016	0.00710951	3	5	1	0	1	2	4	8	1	20	10	8
An02g01460	7.23381	-0.790383	0.722902	1.27379	0.0372281	0.0490816	0.000683402	1	0.136027	0.00366274	90	121	45	72	49	30	102	141	147	68	156	130
An02g01480	5.0936	-0.114225	1.87715	1.99199	0.834013	0.000132166	5.04477e-05	1	0.000855554	0.000358334	15	11	4	12	12	4	27	34	40	73	22	27
An02g01490	5.36059	-0.95588	2.72487	3.94763	0.119089	1.29557e-09	1.6037e-13	1	2.097e-08	4.63664e-12	10	7	4	3	6	2	42	42	46	69	57	52
An02g01580	3.90069	0.490819	1.71337	1.41662	0.486853	0.00927491	0.0193628	1	0.0350843	0.0617709	5	3	4	8	8	2	10	10	18	21	14	15
An02g01590	7.20309	-0.0943859	-2.03822	-1.42804	0.705262	4.98784e-13	8.0891e-08	1	1.32859e-11	1.01175e-06	159	140	93	128	140	108	32	19	40	67	44	39
An02g01600	5.51836	0.354959	-0.998169	-1.23933	0.358937	0.0182926	0.00224342	1	0.0614937	0.01024	46	36	16	54	44	28	16	15	14	11	20	23
An02g01615	11.6537	-0.0779618	-0.868891	-0.733748	0.694899	1.31398e-05	0.000229755	1	0.000108078	0.00141077	2600	2704	1909	2395	2427	2261	1419	1304	1125	1522	1440	1540
An02g01630	7.25053	0.0686584	0.754806	0.636347	0.791913	0.0029809	0.0113019	1	0.0133416	0.0396737	92	72	49	82	82	64	118	125	97	198	88	102
An02g01710	8.6707	0.0900461	-0.642018	-1.04567	0.611076	0.000411066	9.16652e-09	1	0.00234165	1.32345e-07	359	325	203	355	314	291	188	188	163	216	118	170
An02g01760	4.59994	0.495493	1.83234	1.43429	0.418927	0.0014763	0.00788315	1	0.00724735	0.0294136	8	10	2	13	8	7	25	18	22	52	10	23
An02g01830	8.6929	0.14302	0.850041	0.70816	0.530743	0.000163395	0.00153711	1	0.00102911	0.00737286	257	228	84	288	208	131	285	298	345	470	273	335
An02g01840	6.59991	-0.117425	-1.00051	-0.64251	0.696604	0.00157674	0.0376706	1	0.0076717	0.106479	69	74	71	84	69	60	37	34	36	67	44	35
An02g01850	6.82371	-0.220587	-1.09041	-0.760582	0.49624	0.00119015	0.0223988	1	0.0060304	0.0692484	76	95	91	83	85	76	28	49	48	52	51	49
An02g01950	6.67168	-0.239997	-0.80501	-0.938309	0.443335	0.0123818	0.00408928	1	0.0448183	0.0170182	85	87	70	71	88	58	49	31	56	53	42	25
An02g01960	5.68988	-0.928829	-0.00637944	1.31	0.019216	0.986419	0.00073661	1	1	0.00391447	34	45	22	20	18	16	23	41	31	40	53	45
An02g01970	5.30984	0.127836	-2.37795	-1.40527	0.747503	2.40354e-06	0.00102437	1	2.2413e-05	0.00518586	40	43	18	43	40	28	8	3	7	27	7	12
An02g02000	3.40359	1.1482	3.4747	1.71926	0.297431	0.000624618	0.04743	1	0.00338713	0.127595	2	1	1	4	2	3	17	13	12	1	14	14
An02g02020	3.29598	-0.948681	-0.246079	2.29871	0.262095	0.75583	0.00360351	1	0.872472	0.0152615	10	5	1	3	3	2	3	6	3	19	12	11
An02g02100	4.49588	-0.76602	-2.2697	-1.35785	0.255043	0.00211814	0.0633158	1	0.0099172	0.160021	24	19	27	18	15	13	3	10	2	0	6	12
An02g02160	5.20898	-0.0760035	-1.74638	-1.16948	0.886295	0.00262183	0.0350161	1	0.0119105	0.100356	34	23	32	27	24	38	10	5	12	5	19	17
An02g02190	3.80232	0.265491	2.45934	1.79184	0.746635	0.000787824	0.011234	1	0.00416421	0.0394837	2	3	4	5	7	0	13	23	13	13	12	17
An02g02200	5.93436	0.0435936	-1.43499	-1.78372	0.896989	0.000118137	2.0537e-06	1	0.000771073	1.98754e-05	48	69	36	56	60	46	19	17	18	16	22	11
An02g02230	6.76416	-0.337543	-1.17522	-0.722427	0.277509	0.000286468	0.0245338	1	0.00170052	0.0747446	81	83	96	79	84	64	39	35	44	58	45	43
An02g02240	5.8684	0.415177	-0.946839	-1.25133	0.23763	0.0133288	0.000644054	1	0.0475148	0.00348748	49	48	23	76	48	39	13	22	23	41	16	17
An02g02270	5.3771	-0.120241	1.58094	1.88011	0.803501	0.00034718	1.90677e-05	1	0.00201158	0.00015111	19	18	4	21	5	11	34	39	38	68	40	38
An02g02330	5.64859	-0.286392	-1.46091	-1.43887	0.496261	0.00116717	0.00157991	1	0.00592703	0.00754359	41	37	50	41	39	36	25	12	11	15	17	13
An02g02390	5.08581	0.236384	-1.26191	-1.71333	0.552681	0.00513212	0.00012426	1	0.0213656	0.000815202	29	30	19	35	30	29	7	15	9	13	6	12
An02g02420	6.96936	-0.0230738	-2.01325	-1.98663	0.946384	5.69442e-08	5.86258e-08	1	7.11462e-07	7.49563e-07	103	136	91	137	113	94	23	34	23	16	41	30
An02g02460	9.03398	-0.480501	-0.693529	-0.0924029	0.08705	0.0138367	0.742973	1	0.0488712	0.878054	463	680	169	423	310	194	243	278	202	293	282	309
An02g02470	5.46177	-0.261666	1.07401	1.35909	0.543055	0.00717738	0.000753198	1	0.0282637	0.00398852	16	25	14	17	14	16	25	38	48	44	44	39
An02g02480	7.17675	0.215467	1.09473	1.00997	0.597264	0.00648694	0.0110541	1	0.0259907	0.0389585	75	95	11	111	63	30	87	127	119	193	102	131
An02g02490	6.59303	-0.21425	-2.57987	-2.95661	0.768147	0.000589418	0.000101918	1	0.0032129	0.00068343	84	112	89	106	78	81	14	17	17	0	17	16
An02g02520	5.58886	0.18856	1.3978	1.02871	0.624679	0.000105642	0.00342451	1	0.000701745	0.0146164	20	15	16	27	18	16	43	41	46	49	38	44
An02g02530	10.2632	0.0585645	0.53231	0.464159	0.771654	0.0081416	0.020698	1	0.0315015	0.0650621	816	660	392	795	754	450	782	896	853	1531	668	786
An02g02550	6.4007	-0.621473	-4.44029	-3.18948	0.164405	2.31599e-14	1.41423e-09	1	7.10668e-13	2.32196e-08	76	68	132	52	93	65	3	6	5	11	7	7
An02g02560	6.08695	-0.0224831	-3.5892	-2.60765	0.960598	3.40961e-10	2.45786e-07	1	6.01755e-09	2.85291e-06	56	50	76	62	72	67	8	5	3	26	4	8
An02g02570	2.94968	-0.561246	-3.73741	-3.36538	0.539988	0.00496812	0.0120603	1	0.0207809	0.0418601	9	7	10	2	5	11	1	1	0	0	0	2
An02g02580	4.06742	-0.674409	-2.04261	-8.53626	0.292851	0.00407532	0.00159574	1	0.017485	0.00760654	19	10	25	16	12	11	2	5	7	0	0	0
An02g02600	6.75107	0.287256	-1.00425	-1.02642	0.340739	0.0017526	0.000901094	1	0.00841702	0.00465808	91	67	61	100	117	66	39	37	30	83	34	34
An02g02610	12.3248	-0.161215	-1.3823	-1.23125	0.527751	6.52769e-08	1.47513e-06	1	8.05946e-07	1.4786e-05	4263	4170	4124	3958	3924	4156	1755	1576	1566	1708	1848	1860
An02g02680	4.35109	-0.2764	1.87959	1.83539	0.709301	0.005146	0.00754366	1	0.0214082	0.0283398	7	7	5	6	4	6	19	25	23	4	18	36
An02g02690	5.41799	0.875419	2.91855	2.48984	0.0989063	1.2957e-09	9.04845e-10	1	2.097e-08	1.5357e-08	10	6	1	11	12	8	45	36	37	87	44	57
An02g02710	4.7503	0.683621	1.25893	0.282685	0.189192	0.0133028	0.556939	1	0.0474947	0.717016	9	13	7	9	22	16	16	30	20	30	15	18
An02g02760	5.06409	-1.20331	4.17538	4.79157	0.197896	4.25825e-12	3.41049e-09	1	1.00806e-10	5.26772e-08	4	3	2	0	4	0	44	62	47	52	25	42
An02g02820	5.90119	0.251931	-0.812277	-1.47372	0.484874	0.0337901	0.000128331	1	0.101203	0.000837134	52	40	35	58	51	48	25	25	20	13	27	18
An02g02850	5.27361	-0.96026	1.09106	2.4017	0.0730768	0.0213913	2.12186e-06	1	0.0698695	2.03991e-05	19	19	10	13	4	8	25	40	31	27	54	52
An02g02890	5.14032	-0.298197	-2.11461	-1.95554	0.46335	1.11609e-05	4.91579e-05	1	9.31312e-05	0.000350471	47	39	21	29	32	26	7	11	5	7	4	13
An02g02900	4.35541	0.167959	-1.97877	-1.58595	0.779207	0.00493191	0.0142521	1	0.0206444	0.0480794	22	28	4	18	22	17	8	3	1	10	2	9
An02g03000	5.37015	-0.290945	2.05019	2.44139	0.572206	5.3058e-06	1.11128e-07	1	4.63583e-05	1.37353e-06	16	14	3	10	5	11	36	45	43	83	38	36
An02g03010	7.1568	-0.131051	2.99895	2.83735	0.697135	1.22945e-24	8.697e-22	1	1.1228e-22	6.33394e-20	27	27	17	26	18	22	188	183	167	153	162	177
An02g03030	3.63891	-0.604799	-5.41365	-2.31701	0.414965	0.000718224	0.0108148	1	0.00383153	0.0383502	14	13	15	10	16	5	1	0	0	0	5	1
An02g03100	6.23045	-0.0902368	-2.00695	-1.64593	0.774624	3.26666e-08	2.06779e-06	1	4.22828e-07	1.99782e-05	85	73	46	72	56	65	16	17	15	22	28	15
An02g03110	5.92779	0.324468	-1.25773	-1.16465	0.364513	0.00145149	0.00172129	1	0.00714692	0.00812755	59	61	16	71	67	31	17	19	15	24	24	29
An02g03120	4.545	-1.27278	1.66067	2.70588	0.0534383	0.00137474	1.10671e-05	1	0.00680978	9.282e-05	12	13	2	5	4	2	19	31	27	27	28	19
An02g03130	4.95925	-0.45822	1.91706	2.06379	0.415359	9.03282e-05	6.06256e-05	1	0.000608552	0.000423923	12	14	4	15	2	5	38	40	26	40	24	33
An02g03150	8.29052	-0.762965	2.34267	3.00922	0.00834659	7.80328e-19	7.3769e-28	1	3.9989e-17	1.06107e-25	61	125	40	51	47	36	381	396	288	484	284	388
An02g03190	4.18764	0.031414	-3.65716	-2.93428	0.955324	4.21518e-05	6.93e-05	1	0.000306794	0.000477792	26	17	11	17	26	13	1	0	3	5	0	3
An02g03200	3.61977	0.480677	2.9281	2.92474	0.692773	0.00827737	0.0046395	1	0.0318661	0.0189114	1	4	0	6	0	1	6	19	9	52	4	6
An02g03220	3.323	-1.52704	1.50423	3.10673	0.141125	0.055927	0.00138049	1	0.150715	0.00673678	6	6	0	3	0	1	14	7	9	10	14	11
An02g03250	6.40346	-0.135245	1.44745	1.7214	0.714644	2.91087e-05	6.14142e-07	1	0.000220655	6.62939e-06	46	33	11	27	25	27	72	66	84	152	74	62
An02g03280	8.66818	-0.218033	-0.61815	-0.0777858	0.349898	0.00869279	0.739235	1	0.0331438	0.875772	318	291	239	249	233	271	199	154	189	315	234	226
An02g03320	6.48187	-0.150493	-0.827285	-0.274177	0.579003	0.00381245	0.319163	1	0.016511	0.52011	83	66	47	64	66	51	41	34	30	74	36	52
An02g03330	4.79027	-0.971541	4.06345	4.54674	0.350873	8.99051e-08	5.88413e-07	1	1.0867e-06	6.38102e-06	3	5	0	2	1	1	38	33	50	77	8	24
An02g03340	2.41987	1.5751	-1.92147	-4.68906	0.174755	0.205107	0.00824457	1	0.396933	0.0305147	8	1	0	4	8	11	1	1	0	0	0	1
An02g03350	6.63786	0.194422	-1.17771	-1.54439	0.454179	3.61795e-05	4.31041e-08	1	0.000268765	5.61721e-07	96	92	45	91	88	86	32	28	36	46	24	29
An02g03360	8.09451	-0.443095	-2.98337	-2.31268	0.239148	5.49762e-14	3.58585e-09	1	1.63889e-12	5.49433e-08	250	214	350	225	216	239	39	31	41	34	58	50
An02g03410	7.11681	-0.212308	-2.22826	-1.92673	0.432434	2.4358e-13	9.9871e-11	1	6.75392e-12	1.909e-09	169	111	113	133	130	96	31	30	21	50	24	28
An02g03450	6.05159	-0.213141	-1.43772	-1.42836	0.651129	0.00346334	0.00380395	1	0.0151762	0.0159946	45	61	60	52	60	46	22	22	19	5	29	24
An02g03460	4.69915	0.165954	-2.11193	-1.56161	0.71823	0.000244361	0.00207352	1	0.00147915	0.00956094	24	29	12	30	32	13	5	3	6	14	5	8
An02g03470	8.43066	0.0473096	-1.3058	-1.35986	0.840902	9.00786e-08	1.99593e-08	1	1.08765e-06	2.72445e-07	314	372	161	298	380	208	140	101	77	156	98	112
An02g03490	4.73694	-0.316943	-1.37187	-0.619942	0.482728	0.00603332	0.19256	1	0.0244542	0.363661	26	29	14	16	25	15	7	9	9	21	6	13
An02g03500	7.32876	-0.313387	1.80802	2.08063	0.280869	1.25568e-11	1.68018e-14	1	2.75222e-10	5.31149e-13	65	67	20	55	35	31	178	164	142	228	164	148
An02g03520	8.49006	0.00558302	-1.1204	-1.21428	0.974788	1.51154e-09	4.19701e-11	1	2.43263e-08	8.51764e-10	333	308	208	330	327	228	112	122	140	160	117	126
An02g03530	12.4619	-0.136759	-4.68756	-4.47733	0.556648	9.97702e-86	5.25242e-79	1	1.04369e-82	1.20879e-75	6858	6843	4475	5714	5625	5536	264	200	215	219	297	271
An02g03540	7.92915	0.248078	-4.32709	-4.5028	0.397166	2.75307e-29	4.69905e-34	1	3.64134e-27	1.08144e-31	318	324	85	352	309	179	10	9	13	12	15	11
An02g03550	7.61422	0.00685161	-1.14497	-0.814306	0.979286	3.22988e-05	0.00246148	1	0.000242441	0.0110691	204	166	88	172	158	130	84	57	51	108	103	63
An02g03560	10.6144	-0.273133	0.818214	1.13894	0.114709	1.83301e-06	3.22885e-11	1	1.75041e-05	6.68243e-10	811	920	477	767	631	478	1302	1138	1235	1905	1312	1152
An02g03570	4.9245	0.234564	-3.28481	-3.02421	0.623533	1.53472e-06	5.29091e-07	1	1.49534e-05	5.78731e-06	26	23	28	23	41	33	4	3	1	5	3	5
An02g03590	4.62551	0.349278	1.56879	1.47475	0.532799	0.00269996	0.00264691	1	0.012222	0.0117689	9	9	4	7	12	9	13	20	28	38	18	29
An02g03600	4.41871	-0.590039	4.04143	5.94282	0.686764	0.000140028	6.84855e-07	1	0.000899669	7.32137e-06	3	0	0	2	0	0	18	18	9	98	25	16
An02g03610	6.11057	-0.507136	0.80682	1.36367	0.179549	0.0230988	0.000172558	1	0.0741831	0.001091	36	25	34	28	23	21	41	70	55	94	54	52
An02g03620	6.41559	0.0684363	1.53034	1.9667	0.856285	1.66776e-05	1.31943e-08	1	0.000134015	1.85381e-07	28	28	17	34	32	14	61	65	74	187	83	67
An02g03640	2.3732	0.0438625	5.02075	3.42179	0.984011	0.00285136	0.0419502	1	0.0128216	0.115932	1	0	0	0	0	1	10	7	13	1	5	5
An02g03660	3.97819	0.243171	3.12943	2.01777	0.772902	1.71445e-05	0.00439091	1	0.000137132	0.0180644	2	3	3	3	5	2	13	28	27	12	19	10
An02g03740	3.31648	-0.282066	2.10634	3.15831	0.791769	0.0190085	0.000516398	1	0.0635083	0.00287897	3	2	1	2	2	1	8	12	4	15	22	8
An02g03810	6.44122	0.0081072	3.58342	3.15459	0.986435	2.28674e-18	1.00891e-14	1	1.11972e-16	3.27954e-13	9	19	4	17	13	3	123	91	141	154	67	92
An02g03820	7.84178	-0.15122	3.4498	3.18681	0.651561	6.55368e-31	3.99641e-26	1	1.06216e-28	5.05349e-24	46	44	6	38	27	19	274	358	301	354	223	233
An02g03830	6.83796	-0.0170673	2.0461	1.746	0.960263	1.26324e-10	3.89523e-08	1	2.35593e-09	5.1343e-07	52	41	9	42	26	29	123	124	129	176	79	101
An02g03850	4.33288	0.455947	-2.94905	-2.8598	0.374777	0.000107773	1.22631e-05	1	0.000713547	0.000101427	23	21	7	30	26	14	1	3	2	4	4	2
An02g03880	9.07863	0.00902541	-1.49151	-1.63892	0.971177	5.44399e-09	1.3628e-10	1	8.05193e-08	2.55404e-09	509	535	322	486	487	430	167	155	142	111	154	201
An02g03890	6.43624	-0.311084	-1.00356	-0.581887	0.269754	0.000721969	0.047356	1	0.00384794	0.127528	86	71	54	76	54	47	28	33	40	57	36	33
An02g03900	7.94652	-0.141395	1.6879	1.88366	0.604902	8.83747e-11	4.47622e-13	1	1.68442e-09	1.20065e-11	80	95	53	70	89	54	238	217	244	267	314	224
An02g03950	8.21963	0.127762	-1.79583	-1.83266	0.514991	6.40966e-17	2.45369e-18	1	2.63414e-15	1.27758e-16	308	273	168	287	324	225	55	84	65	108	68	75
An02g03980	6.78589	-0.0103278	-2.58836	-3.6496	0.980747	2.73016e-08	3.1072e-13	1	3.57813e-07	8.51299e-12	92	99	111	86	125	115	18	14	20	1	10	16
An02g04050	3.57987	-1.59185	2.60161	4.75446	0.211942	0.00125521	3.21006e-05	1	0.00631838	0.000240796	3	2	1	1	0	1	9	13	12	28	12	19
An02g04060	4.09059	0.571269	5.05532	4.60165	0.680496	6.83057e-06	1.17797e-06	1	5.84382e-05	1.19789e-05	1	1	0	2	0	1	25	20	17	34	20	24
An02g04070	3.43164	0.64909	-0.961709	-3.64381	0.343826	0.214848	0.000377906	1	0.410108	0.00218961	6	13	4	12	13	11	5	3	3	0	2	1
An02g04120	5.36684	0.257865	1.26021	1.05609	0.606945	0.00905726	0.0244164	1	0.034408	0.0744461	15	28	4	32	14	10	38	32	31	69	21	36
An02g04160	8.31143	0.301281	9.07188	7.04651	0.761876	4.14041e-33	6.67509e-25	1	7.68447e-31	6.98275e-23	1	3	0	1	3	1	622	664	732	327	142	250
An02g04190	6.38751	0.351588	-1.37723	-1.38225	0.231499	3.01238e-05	8.30954e-06	1	0.00022775	7.13566e-05	82	69	34	86	95	57	24	17	25	51	18	30
An02g04200	4.11392	0.93732	-0.487352	-1.66492	0.0889704	0.426105	0.00435429	1	0.633487	0.0179394	11	14	4	18	22	15	7	5	7	5	8	5
An02g04220	7.38111	0.145242	-2.2715	-2.51147	0.602704	3.53205e-13	4.30974e-16	1	9.6311e-12	1.71007e-14	189	137	111	143	190	160	27	31	29	24	25	43
An02g04270	2.67437	-1.54968	2.12487	3.43654	0.276167	0.0376291	0.00912562	1	0.110318	0.0331466	5	1	0	2	0	0	7	11	5	5	5	12
An02g04280	4.95963	-0.163643	1.78764	1.77285	0.774507	0.000567492	0.000710504	1	0.00310073	0.00379562	13	5	10	6	10	10	45	20	30	53	19	28
An02g04290	4.48298	0.348015	2.4951	1.50952	0.593057	2.18297e-05	0.00777934	1	0.000170092	0.0290923	8	6	2	6	7	7	16	32	35	36	10	18
An02g04300	9.92513	-0.306752	2.64305	2.37688	0.367444	3.20261e-15	1.58195e-12	1	1.09354e-13	3.95268e-11	265	277	122	311	147	98	872	2046	903	1285	894	780
An02g04310	10.485	-0.085403	-1.71237	-1.36702	0.715919	5.56507e-13	7.38581e-09	1	1.47892e-11	1.0896e-07	1208	1268	1099	1192	1144	1228	401	361	331	499	439	541
An02g04330	3.53037	-0.606863	-2.69084	-3.25218	0.398221	0.00241053	0.00236538	1	0.0110554	0.0107174	7	23	10	15	7	6	2	1	3	0	1	2
An02g04410	4.42392	-0.214234	-1.38353	-1.48725	0.69069	0.0189563	0.0133056	1	0.0633729	0.0454057	17	14	22	15	23	13	7	4	10	6	7	6
An02g04450	4.65921	1.01126	0.0634164	-1.8918	0.0417188	0.903702	0.000377364	1	0.987644	0.002188	17	11	10	19	24	33	12	10	16	11	5	7
An02g04480	5.9827	-0.229672	-1.69503	-0.637119	0.469215	2.57734e-06	0.053796	1	2.38404e-05	0.140945	68	63	32	59	52	31	18	9	20	45	24	28
An02g04490	6.3867	-0.136091	-1.30833	-1.15078	0.661385	8.93576e-05	0.000477874	1	0.000602718	0.00269554	82	77	51	75	72	51	24	29	28	20	35	36
An02g04510	8.31385	-0.318133	-1.0227	-0.408582	0.195497	4.49847e-05	0.100008	1	0.000325559	0.227745	279	253	215	263	200	175	115	110	137	144	155	198
An02g04520	5.15061	0.42287	-1.26267	-1.66581	0.286525	0.00547169	0.000127896	1	0.0225754	0.000835245	34	31	13	33	43	28	8	7	15	15	10	10
An02g04560	7.046	-0.577393	-1.7565	-1.69767	0.0708844	1.64775e-07	8.98017e-07	1	1.90751e-06	9.41119e-06	128	147	122	118	100	71	36	49	32	20	37	33
An02g04570	6.45241	-0.276134	1.22884	1.49209	0.422013	0.000132728	4.37846e-06	1	0.00085852	3.98599e-05	39	50	18	34	34	21	88	76	68	72	94	89
An02g04580	2.01781	-5.10213	1.5031	7.38102	0.0793879	0.252937	0.00904401	1	0.458715	0.0329334	2	2	0	0	0	0	4	6	0	13	3	5
An02g04600	5.19713	0.160929	-1.06092	-1.7205	0.71005	0.0234661	0.000317981	1	0.0751737	0.0018822	32	32	21	44	30	25	20	5	14	12	5	15
An02g04610	7.37262	-0.157952	-0.867417	-0.82984	0.580117	0.00306387	0.00458559	1	0.0136598	0.0187581	135	110	127	111	130	117	80	66	60	80	64	72
An02g04620	6.53341	0.24622	-0.524998	-1.14701	0.441754	0.113321	0.000544113	1	0.256791	0.00301015	71	88	35	88	82	61	49	32	44	24	36	47
An02g04630	5.25731	0.591099	-0.140987	-1.05807	0.137034	0.735517	0.00939422	1	0.855514	0.0339508	21	29	15	34	37	29	20	16	20	12	17	21
An02g04640	3.13017	-1.94087	2.00897	4.03607	0.147234	0.0249403	0.00125441	1	0.0790819	0.00619239	2	2	3	2	0	0	11	9	8	26	4	7
An02g04660	7.25668	-0.334607	1.44381	1.83384	0.25358	1.31634e-07	3.59338e-11	1	1.55196e-06	7.34442e-10	61	70	33	61	34	37	148	139	131	258	100	158
An02g04670	7.58618	-0.0883157	0.931737	1.21766	0.711707	5.0326e-05	8.79964e-08	1	0.000359021	1.09468e-06	96	112	41	103	73	59	154	130	154	217	167	189
An02g04720	6.04553	0.170886	2.51414	2.74001	0.6969	9.46473e-11	1.71303e-13	1	1.79129e-09	4.91567e-12	16	13	6	9	15	15	63	72	51	90	87	99
An02g04830	5.57367	0.42919	-1.4005	-2.64279	0.247097	0.000866573	3.38412e-09	1	0.0045429	5.23401e-08	46	45	20	61	54	36	9	9	21	7	10	8
An02g04860	6.92523	-0.166487	1.10847	0.933512	0.542695	1.8061e-05	0.00036084	1	0.000143726	0.00210131	70	64	31	66	40	42	100	124	107	137	82	84
An02g04870	10.5816	0.0126328	-1.28517	-1.23547	0.956906	4.94586e-08	1.48398e-07	1	6.27476e-07	1.79938e-06	1425	1387	874	1309	1277	1199	480	488	478	438	488	757
An02g04880	6.12987	-0.332276	-1.54621	-1.51483	0.338767	3.58725e-05	6.88876e-05	1	0.000266954	0.000475234	92	94	24	46	66	47	26	19	19	23	13	24
An02g04890	2.869	-0.873801	-4.72976	-1.96053	0.341697	0.00462496	0.0803531	1	0.0195157	0.192389	12	4	10	4	4	7	0	1	0	0	3	1
An02g04910	3.56003	-1.78819	-2.33178	1.28828	0.0422927	0.0130251	0.147313	1	0.046731	0.302005	35	5	2	3	5	3	1	4	2	17	5	8
An02g04980	6.52096	-0.371681	-1.58578	-1.46165	0.170512	9.74912e-08	1.34098e-06	1	1.16736e-06	1.35328e-05	99	102	61	77	85	48	29	25	29	26	29	24
An02g04990	2.94397	-0.785613	2.52269	3.19475	0.517042	0.00586848	0.00252369	1	0.0238701	0.0113084	2	2	1	2	1	0	7	9	11	8	9	11
An02g05000	5.52454	-0.0808026	-1.09129	-1.18605	0.822156	0.00504837	0.00229371	1	0.0210706	0.0104472	50	38	25	41	39	29	10	20	20	17	19	14
An02g05040	6.42853	-0.354258	3.21551	3.77955	0.439385	3.05074e-18	1.67234e-22	1	1.4627e-16	1.3648e-20	12	17	4	13	7	6	105	77	102	135	100	140
An02g05110	8.23544	-0.15123	1.43189	1.55019	0.502326	2.79381e-11	6.03304e-13	1	5.83454e-10	1.5742e-11	110	118	88	113	89	94	304	264	260	366	232	335
An02g05120	8.02221	-0.376053	1.68615	2.06464	0.17779	1.78398e-10	1.1543e-14	1	3.26363e-09	3.73104e-13	98	71	72	66	53	73	297	224	239	403	226	258
An02g05190	6.40753	-0.0413995	0.943269	1.19421	0.909196	0.0070313	0.000548834	1	0.0277847	0.00303044	64	36	12	53	27	26	54	70	68	113	58	88
An02g05250	8.48244	-0.184684	2.20081	2.26301	0.52525	2.70228e-15	5.42742e-16	1	9.33787e-14	2.12426e-14	72	147	52	108	63	70	378	468	319	459	368	391
An02g05260	5.86751	-0.53713	2.99701	3.85408	0.343007	5.59024e-11	3.99072e-15	1	1.10718e-09	1.37078e-13	12	11	2	4	9	4	56	64	62	154	59	59
An02g05270	9.68793	-0.0769914	2.91291	2.79183	0.725375	2.71871e-44	7.44436e-41	1	7.63028e-42	2.37951e-38	172	190	71	163	151	97	1018	1064	909	1017	985	926
An02g05280	9.62805	-0.285048	2.29141	2.64127	0.216981	6.65691e-25	2.91214e-32	1	6.22772e-23	5.87894e-30	241	223	91	211	148	99	776	949	756	1276	921	780
An02g05290	7.09929	-0.192444	1.03908	1.16849	0.494617	0.000110019	1.47476e-05	1	0.000725078	0.000119761	65	72	41	76	44	41	131	115	101	120	112	143
An02g05310	7.17804	0.034532	0.640332	0.069754	0.895933	0.0134267	0.789221	1	0.0477918	0.915204	91	86	54	68	103	70	108	122	112	96	62	113
An02g05330	5.00316	0.0773089	0.940312	1.20629	0.874133	0.0435442	0.00736331	1	0.123597	0.027762	8	18	11	14	16	11	18	27	24	32	23	45
An02g05390	7.60243	0.0739407	0.698939	0.645598	0.765388	0.00406128	0.0072074	1	0.0174508	0.0272814	109	125	47	132	102	65	134	149	137	221	145	126
An02g05400	6.74668	0.243764	-0.71861	-0.898863	0.358645	0.0105997	0.000991869	1	0.0393707	0.0050569	99	66	53	98	93	74	41	48	37	52	51	46
An02g05417	4.17551	0.219236	-2.83528	-1.79015	0.701485	0.000371915	0.00495887	1	0.00213767	0.0199936	20	14	11	20	25	10	2	3	1	5	9	2
An02g05420	2.14036	0.95011	-6.32215	-4.28371	0.394437	0.0260273	0.0147512	1	0.081919	0.0494297	5	1	3	8	3	7	0	0	0	0	0	1
An02g05430	3.62043	0.611409	-2.39965	-3.17676	0.388399	0.0101147	0.000502946	1	0.0377766	0.00281351	12	13	4	22	16	7	0	2	3	0	1	4
An02g05440	2.95355	1.15162	-2.73414	-3.43904	0.173931	0.0355878	0.00194586	1	0.105462	0.00906154	7	7	1	15	8	9	1	0	1	0	2	1
An02g05450	7.79437	0.121455	-2.23862	-2.91455	0.646956	1.23579e-14	1.37055e-22	1	3.93913e-13	1.12649e-20	214	175	185	229	234	206	33	44	45	30	30	34
An02g05460	5.90325	0.101536	-0.600334	-1.67843	0.751322	0.0741439	2.97978e-06	1	0.187182	2.78993e-05	57	57	25	51	62	37	20	32	33	21	11	18
An02g05470	5.05105	0.620339	-1.12147	-1.62307	0.173232	0.028118	0.000792534	1	0.0872819	0.00416234	30	15	18	41	46	17	8	12	8	9	13	12
An02g05490	6.76171	0.203025	-2.31851	-2.74223	0.480084	7.90356e-12	5.23574e-16	1	1.78676e-10	2.06328e-14	115	123	53	125	114	95	18	17	19	10	16	26
An02g05510	7.12906	-0.346257	-2.60979	-2.16311	0.286032	4.51394e-13	1.02997e-09	1	1.20795e-11	1.7302e-08	230	128	89	116	128	105	21	16	31	17	34	29
An02g05520	3.61644	-0.220437	-2.89569	-3.2079	0.758231	0.00188853	0.00122745	1	0.00899103	0.00606973	9	10	16	10	8	15	2	0	3	2	1	1
An02g05550	4.97818	0.623228	2.30953	1.91184	0.304703	4.59771e-05	0.000251805	1	0.000331698	0.00152903	5	6	7	13	11	6	22	40	26	21	43	48
An02g05630	2.45305	0	7.7339	7.67383	1	0.00570253	0.0060803	1	0.023352	0.0237389	0	0	0	0	0	0	4	8	11	1	11	10
An02g05650	8.40914	0.00354779	-0.88929	-0.921923	0.984306	2.08794e-06	6.78049e-07	1	1.96934e-05	7.25797e-06	319	291	167	281	283	225	136	112	147	190	105	154
An02g05700	8.16342	-0.0640708	-1.40759	-1.27953	0.794172	3.67395e-08	4.30963e-07	1	4.73417e-07	4.77755e-06	255	209	221	244	280	187	84	91	84	148	73	96
An02g05790	5.96927	-0.476684	2.59837	2.92865	0.310227	4.66449e-11	2.29887e-12	1	9.33465e-10	5.64033e-11	8	25	6	11	7	10	64	83	73	102	58	71
An02g05800	6.67596	-0.595346	1.72043	2.55846	0.13054	1.56872e-06	4.5416e-12	1	1.52075e-05	1.05151e-10	17	54	20	17	23	21	93	116	76	152	102	134
An02g05870	4.14007	0.171563	-2.07729	-1.95609	0.797444	0.00800506	0.00819096	1	0.0310253	0.0303945	20	7	15	16	20	15	4	4	2	0	8	5
An02g05880	5.53608	0.0508652	-1.52809	-1.95894	0.889546	0.000216985	3.18166e-06	1	0.00133023	2.96448e-05	40	62	20	46	46	34	10	17	12	17	7	11
An02g05890	6.68279	-0.200638	-0.732762	-0.219297	0.433707	0.00608568	0.398769	1	0.0246144	0.602341	93	90	46	78	71	53	36	39	54	81	51	53
An02g05900	3.26868	0.248805	-1.00927	-3.3219	0.730467	0.205884	0.00169513	1	0.397768	0.0080304	10	10	4	15	8	6	3	4	4	0	0	3
An02g05920	4.09273	-0.381798	1.04465	2.1017	0.595917	0.111712	0.00142325	1	0.253996	0.00691611	10	6	3	2	5	7	10	21	5	27	20	19
An02g05940	6.90382	-0.382585	0.356501	0.844356	0.207145	0.227253	0.00445728	1	0.425688	0.0182885	88	73	43	83	57	24	74	94	77	118	97	85
An02g05950	4.51491	0.129557	-1.43951	-0.896643	0.794249	0.0116605	0.0836131	1	0.0426501	0.198624	18	20	13	27	15	16	6	10	2	12	8	13
An02g05970	7.16985	-0.568131	0.505998	1.0707	0.064881	0.0888809	0.000395287	1	0.214034	0.00228227	86	75	71	80	49	40	83	141	101	133	124	109
An02g06000	7.15093	0.187351	0.618155	0.373587	0.451031	0.0115734	0.119648	1	0.0423856	0.260706	94	76	39	85	96	59	95	95	108	159	86	89
An02g06010	2.44137	0.9532	4.42255	3.46674	0.623165	0.00817818	0.00852536	1	0.031611	0.0314025	0	1	0	2	0	0	7	5	8	4	7	11
An02g06020	2.82312	0.962466	5.31648	3.29177	0.622459	0.00152183	0.0142151	1	0.00744863	0.0479829	0	1	0	1	1	0	19	14	4	3	3	14
An02g06050	7.36755	0.323803	-1.76821	-1.88931	0.211305	7.06253e-10	8.01496e-12	1	1.19513e-08	1.78737e-10	158	146	83	210	178	112	26	34	47	77	33	35
An02g06120	7.49318	-0.372026	-1.02219	-0.249433	0.18046	0.000335939	0.374761	1	0.00196226	0.580557	205	142	93	153	111	84	79	55	69	95	67	144
An02g06130	6.73784	0.195831	-1.58173	-2.14663	0.480077	2.91509e-07	5.60389e-12	1	3.21919e-06	1.27691e-10	125	98	47	104	130	75	19	28	36	29	18	27
An02g06140	3.70083	-0.866881	-2.18689	-1.03277	0.221362	0.00654757	0.189211	1	0.0262245	0.358987	19	22	5	9	7	8	3	3	3	0	4	8
An02g06160	8.9828	0.33783	1.11277	1.03921	0.175306	6.60961e-06	2.02607e-05	1	5.68012e-05	0.000159357	242	194	116	377	167	174	363	375	381	605	359	590
An02g06170	6.20577	0.405597	4.14153	3.45706	0.451214	1.52135e-19	2.81365e-16	1	8.29677e-18	1.14405e-14	10	5	3	9	8	7	88	117	91	140	84	60
An02g06180	11.138	0.212998	3.07945	3.20304	0.43467	2.86799e-30	7.21579e-33	1	4.23103e-28	1.50967e-30	422	293	165	591	225	227	2096	2334	2429	3472	2819	3535
An02g06185	9.01978	-0.432833	1.258	1.42934	0.150186	2.1437e-05	1.57189e-06	1	0.000167692	1.56333e-05	220	313	134	135	238	127	561	533	399	497	561	325
An02g06190	5.84125	-0.287558	1.31674	1.56736	0.471835	0.000341687	2.66718e-05	1	0.00198877	0.000203969	22	36	10	19	18	18	50	63	43	59	61	51
An02g06200	2.47877	1.01997	3.95638	1.56265	0.518269	0.00555153	0.210095	1	0.022823	0.386564	2	0	0	3	0	1	3	10	15	1	2	9
An02g06210	7.35917	-0.138085	2.22944	2.34033	0.630587	7.84445e-18	2.38714e-19	1	3.61064e-16	1.40866e-17	58	45	18	46	31	32	174	182	165	206	186	186
An02g06220	4.04433	-0.573441	1.51646	2.50727	0.474283	0.0310941	0.000618404	1	0.094882	0.00336294	6	8	2	8	2	1	7	13	22	40	16	11
An02g06300	6.46308	0.0921317	0.853393	1.00872	0.794055	0.0129994	0.00270174	1	0.0466669	0.0119527	50	49	16	60	33	29	56	66	67	145	47	77
An02g06320	6.95347	-0.137328	-2.16621	-1.77576	0.668913	9.04868e-10	2.32405e-07	1	1.50903e-08	2.70951e-06	165	132	61	137	109	79	25	20	28	24	47	24
An02g06330	3.28528	-0.797686	3.21645	3.22385	0.512403	0.000384011	0.00245284	1	0.00219951	0.0110469	0	4	1	2	1	0	18	11	15	13	11	5
An02g06340	6.85223	-0.0167803	2.86554	2.91278	0.964535	6.92368e-18	1.02808e-18	1	3.26035e-16	5.6067e-17	19	25	12	29	15	13	131	115	139	241	92	135
An02g06380	10.7579	-0.278784	-2.3163	-2.21797	0.253031	7.02902e-21	2.96678e-19	1	4.56966e-19	1.72418e-17	1564	1927	1546	1546	1340	1516	344	346	325	320	312	374
An02g06390	6.63279	0.128089	-1.92679	-2.24144	0.640118	1.15609e-09	1.07881e-12	1	1.89504e-08	2.75252e-11	118	91	52	115	101	73	15	24	25	33	11	22
An02g06400	5.33847	0.266768	-1.62208	-2.89813	0.522541	0.000612443	2.58075e-08	1	0.00332581	3.4652e-07	30	38	29	47	48	30	9	10	12	1	8	8
An02g06410	3.54634	-0.225823	-5.12608	-2.12968	0.725498	0.00100987	0.00693494	1	0.00519938	0.0263977	13	13	10	12	10	10	0	0	1	5	2	1
An02g06430	7.71422	-0.131764	-3.31502	-3.07801	0.71404	9.12085e-17	3.68472e-15	1	3.69555e-15	1.27711e-13	214	156	230	131	256	212	20	19	24	25	21	31
An02g06460	6.53576	-0.499807	2.38246	2.49761	0.17147	2.37075e-14	4.41278e-14	1	7.23615e-13	1.32234e-12	21	25	21	17	22	11	140	101	98	126	79	95
An02g06490	3.43132	-0.142028	-2.12864	-3.37804	0.844634	0.0141161	0.00155435	1	0.0496589	0.00744626	14	7	10	11	11	8	5	0	2	0	1	2
An02g06500	3.06108	0.121834	-7.76241	-3.89	0.901295	0.00552895	0.00492695	1	0.0227383	0.0199131	11	5	8	2	5	18	0	0	0	0	0	2
An02g06510	3.7359	-0.579097	1.79974	2.16502	0.511343	0.0192614	0.00781881	1	0.0641532	0.0292114	3	7	3	3	4	2	17	17	9	3	14	23
An02g06570	6.93408	-0.0198571	0.641041	0.750117	0.94317	0.0182283	0.00515008	1	0.0613672	0.020656	77	71	32	71	48	57	76	80	104	151	84	87
An02g06620	6.75787	-0.23205	-1.56357	-1.15146	0.493336	1.3147e-05	0.00110798	1	0.000108078	0.00554087	85	113	81	77	91	81	32	38	23	27	46	43
An02g06650	5.59756	0.412231	-3.50527	-2.46041	0.35279	2.1413e-08	6.76528e-07	1	2.87179e-07	7.24843e-06	47	27	39	62	50	50	4	5	1	22	6	5
An02g06660	4.27381	0.277512	-4.03367	-3.10929	0.615779	4.06148e-05	1.86552e-05	1	0.000296545	0.000148147	24	19	10	18	33	14	0	3	0	3	1	4
An02g06670	2.57912	0.858636	-0.401635	-4.49973	0.361896	0.694356	0.00748473	1	0.823028	0.028146	4	4	3	3	9	8	2	5	1	1	0	0
An02g06750	5.51355	0.38909	-1.62899	-1.67792	0.292767	0.000174159	3.05635e-05	1	0.00108975	0.000230619	48	41	16	57	47	33	8	14	9	20	16	9
An02g06960	2.27946	-6.02323	1.33913	7.00054	0.0330743	0.216202	0.0123187	1	0.411767	0.0426064	4	1	2	0	0	0	7	2	8	3	9	2
An02g06980	5.48901	-0.293615	1.57778	1.69042	0.54815	0.000438188	0.000217674	1	0.00248508	0.00134448	16	23	9	28	8	5	35	42	57	66	35	37
An02g07010	7.63273	0.185079	-2.29971	-2.64563	0.446992	9.37254e-17	6.09475e-22	1	3.7842e-15	4.58381e-20	238	196	99	228	239	144	27	42	31	31	25	46
An02g07050	7.05024	0.112904	-2.05751	-1.44648	0.725965	6.50174e-09	1.53808e-05	1	9.55499e-08	0.000124472	120	109	90	112	154	98	29	24	22	92	25	33
An02g07060	3.5183	0.417397	-2.47143	-5.38971	0.548272	0.00722532	0.000586927	1	0.0283954	0.00321455	9	16	5	14	15	11	4	1	0	0	1	0
An02g07070	6.19551	-0.279164	1.42161	1.62542	0.42409	8.02414e-06	5.20371e-07	1	6.80426e-05	5.70277e-06	34	35	14	35	24	11	60	80	66	90	60	75
An02g07120	6.98927	0.0179356	-1.3533	-1.53975	0.941524	3.87167e-07	6.62585e-09	1	4.18322e-06	9.86335e-08	121	130	67	133	112	84	32	49	36	53	36	31
An02g07130	4.48468	0.126094	-2.15542	-0.789741	0.806829	0.00086594	0.137862	1	0.00454165	0.288067	19	22	11	16	23	18	2	3	6	23	7	7
An02g07160	3.80731	-0.196534	-3.47466	-8.63819	0.772065	0.000316647	0.00144259	1	0.00186281	0.00698353	13	13	17	10	12	18	0	1	3	0	0	0
An02g07200	5.15556	-0.0508058	2.65921	2.99152	0.932634	2.17092e-07	3.84702e-09	1	2.46275e-06	5.86326e-08	9	10	0	5	10	3	29	42	37	52	38	60
An02g07300	3.68767	-0.250961	-3.24717	-2.5245	0.734096	0.0011928	0.00530919	1	0.0060385	0.0212128	15	24	4	10	18	7	1	3	0	0	4	2
An02g07310	5.00157	0.152689	-2.36844	-3.24387	0.723728	1.31493e-05	4.08506e-08	1	0.000108078	5.36607e-07	31	45	14	31	36	31	6	4	6	2	3	6
An02g07350	3.65697	-0.597522	2.76857	3.84025	0.59482	0.00172178	6.79553e-05	1	0.0082863	0.000469365	2	4	0	4	0	0	20	10	7	18	23	16
An02g07430	2.99884	-0.276027	-1.93869	-2.80328	0.731445	0.0400391	0.0113899	1	0.115889	0.039922	10	11	4	8	4	8	1	1	4	0	2	1
An02g07440	4.12068	0.717044	-1.8647	-4.49501	0.269487	0.0157808	1.13154e-05	1	0.0544825	9.46956e-05	17	14	8	18	12	31	2	7	1	0	1	2
An02g07450	5.99834	-0.193727	-1.42529	-0.847469	0.553419	7.12423e-05	0.0136337	1	0.000491478	0.0463601	51	76	35	48	49	46	17	24	16	43	21	23
An02g07460	4.76207	0.764003	-4.25702	-3.61152	0.154001	1.4033e-05	1.85988e-07	1	0.000114199	2.21091e-06	33	20	10	24	40	38	3	0	0	1	2	6
An02g07470	5.12612	0.155557	1.57655	1.72259	0.756819	0.000702476	0.000117871	1	0.00375972	0.000778162	11	9	10	15	9	11	28	34	25	65	20	43
An02g07480	6.03875	-0.210059	0.647143	0.954197	0.516557	0.0356136	0.00192292	1	0.105511	0.0089692	35	47	17	31	32	23	52	49	43	69	47	61
An02g07510	3.73026	-0.546453	-3.03443	-1.46674	0.429763	0.000840399	0.0601658	1	0.00441372	0.153646	13	23	8	16	9	6	3	0	2	5	0	7
An02g07570	4.47986	-0.207317	0.957687	1.37588	0.725347	0.0825723	0.012389	1	0.202852	0.0428278	15	13	2	13	4	8	15	17	20	18	23	26
An02g07620	2.86698	2.0054	4.62124	2.91934	0.247616	0.00404004	0.00298064	1	0.017379	0.0130142	0	1	0	2	0	2	9	7	7	12	12	8
An02g07700	8.63501	0.0438348	2.6418	2.66914	0.891604	1.37634e-17	4.01644e-18	1	6.18655e-16	2.05409e-16	121	79	28	117	79	38	370	457	441	816	386	374
An02g07710	4.79454	-0.0134889	1.69845	1.6698	0.980222	0.000563229	0.000615351	1	0.00308183	0.00335108	14	10	3	16	7	4	29	23	28	29	26	33
An02g07730	3.07683	0.760571	-4.14644	-3.46091	0.351741	0.0113951	0.00172701	1	0.0418391	0.00815123	12	3	4	10	12	10	0	0	1	0	2	1
An02g07760	6.1205	-0.393397	-2.61216	-1.41859	0.256028	2.45173e-10	0.000163433	1	4.38756e-09	0.00103845	72	59	69	50	63	51	15	8	10	25	17	24
An02g07770	3.35775	-0.661039	2.44112	2.54506	0.507488	0.00213749	0.00419333	1	0.00999841	0.0173633	4	3	1	2	1	2	11	19	10	6	11	13
An02g07780	7.49826	0.129631	3.22106	2.88159	0.705377	2.41617e-25	2.5318e-21	1	2.35617e-23	1.72387e-19	29	42	8	34	28	23	252	158	260	275	195	194
An02g07790	4.17936	-1.01305	2.20048	3.18138	0.231026	0.00104071	3.52945e-05	1	0.00533668	0.000261853	2	10	2	4	1	2	18	12	30	38	13	19
An02g07810	5.33176	0.384789	1.15312	0.436418	0.392806	0.00825901	0.304911	1	0.0318167	0.504401	21	18	10	36	22	9	44	34	24	30	33	28
An02g07820	7.26943	-0.0305129	-2.70476	-2.92706	0.917065	7.88009e-16	4.50184e-18	1	2.90629e-14	2.29215e-16	161	141	132	138	152	155	23	26	17	23	12	29
An02g07830	4.7019	0.0873815	-2.89233	-2.18469	0.871039	3.82397e-05	0.000366613	1	0.000282248	0.00213169	37	18	16	24	34	19	1	5	3	1	8	8
An02g07860	6.10948	0.241286	-1.12139	-0.739081	0.466715	0.00196101	0.0284833	1	0.00927088	0.0843215	73	52	23	57	78	39	20	26	16	54	25	33
An02g07890	5.93061	-0.2247	0.804818	1.22191	0.538931	0.0201176	0.000406246	1	0.0664829	0.00234202	34	41	11	22	35	16	50	40	47	64	53	61
An02g07940	2.78772	1.39132	-0.702177	-3.36998	0.127173	0.503703	0.00384056	1	0.690534	0.0161116	2	5	3	15	6	7	1	2	3	3	0	0
An02g07960	4.76181	-1.01205	1.81035	2.46123	0.105194	0.000437063	2.35978e-05	1	0.00247992	0.000182609	7	15	6	6	2	6	34	20	39	45	16	25
An02g08010	5.75228	0.137474	0.781522	0.982727	0.741744	0.0545149	0.0126085	1	0.147949	0.0434651	23	31	14	34	20	22	26	38	46	97	33	37
An02g08030	3.63239	-1.01765	2.5021	3.53	0.346743	0.00263266	0.000275533	1	0.0119503	0.00165564	1	6	1	3	0	1	22	14	6	27	13	10
An02g08050	2.66422	-0.587708	3.25181	3.42635	0.70674	0.0070138	0.0106708	1	0.0277346	0.0379096	1	2	0	1	1	0	6	8	12	1	7	13
An02g08080	7.25671	0.0664866	-2.83104	-2.98504	0.788739	1.58649e-20	2.57995e-23	1	9.84566e-19	2.26622e-21	159	146	118	165	158	140	22	16	20	24	13	26
An02g08120	6.31045	-0.0564165	0.748691	0.984959	0.867574	0.021941	0.0022416	1	0.0711383	0.0102357	44	39	25	56	34	19	69	44	59	75	70	75
An02g08180	6.07226	-0.860692	4.33929	5.72842	0.277863	1.65182e-15	6.48923e-18	1	5.83051e-14	3.23254e-16	4	6	1	0	2	4	71	68	68	181	93	77
An02g08200	3.63073	-1.32393	3.50113	4.43282	0.312784	3.21452e-05	0.000123952	1	0.000241445	0.000814107	2	3	0	1	1	0	20	13	19	22	13	11
An02g08210	3.35713	0.49709	2.51839	2.53646	0.623659	0.00519765	0.00166554	1	0.0216074	0.00790653	1	3	1	3	0	4	8	10	9	13	16	14
An02g08240	3.87026	-1.21213	2.72809	3.64612	0.216834	7.13125e-05	3.14607e-05	1	0.000491667	0.000236459	5	2	2	2	2	0	21	19	16	21	18	13
An02g08260	8.52022	-0.0667898	2.75299	2.74653	0.795958	1.52509e-30	1.6644e-30	1	2.404e-28	2.99254e-28	80	74	44	80	65	49	381	465	414	402	383	562
An02g08270	5.30087	0.0723229	1.84636	2.08976	0.880847	2.16174e-05	6.93416e-07	1	0.000168645	7.4018e-06	8	13	9	17	7	9	38	30	36	56	48	43
An02g08390	4.85424	0.330634	2.00417	2.01015	0.589282	0.000402392	0.00017712	1	0.00229679	0.00111739	1	15	4	12	8	6	22	28	26	58	28	27
An02g08430	7.52169	-0.0544522	-0.588398	-0.445388	0.814332	0.0134973	0.0579822	1	0.0479805	0.149129	163	157	77	162	126	99	63	83	100	102	86	109
An02g08440	4.75054	0.393245	-0.967452	-1.79939	0.454367	0.0888911	0.00165897	1	0.214034	0.00788509	16	15	22	18	32	26	15	6	7	12	7	5
An02g08447	6.55848	0.232239	2.01493	1.76952	0.57485	3.01838e-07	4.2983e-06	1	3.32369e-06	3.91922e-05	34	39	5	48	33	10	80	103	95	124	76	118
An02g08470	2.9944	3.13274	8.12187	5.06017	0.308739	0.00302904	0.00167655	1	0.0135255	0.00794895	0	0	0	0	0	1	10	14	6	27	6	6
An02g08480	3.4937	-0.047993	4.70097	4.26491	0.97504	5.48578e-05	0.000279506	1	0.000387507	0.00167602	0	1	1	1	0	1	19	17	14	9	11	20
An02g08500	6.16228	-0.54938	0.663297	1.18748	0.175566	0.0868265	0.00265872	1	0.210207	0.0118064	38	71	11	30	34	16	67	50	52	60	64	62
An02g08510	4.5328	0.426954	-1.53101	-1.35028	0.380264	0.0081986	0.00903974	1	0.031658	0.0329282	24	17	9	23	25	19	10	4	2	11	8	9
An02g08530	2.7546	2.58719	4.7593	1.88688	0.14207	0.00473004	0.0662675	1	0.0198882	0.166095	1	0	0	4	0	2	3	12	10	14	2	9
An02g08640	4.85104	0.149116	-1.78809	-1.90999	0.787196	0.00388841	0.00157199	1	0.0168147	0.00751512	19	22	26	20	24	35	10	5	5	10	11	2
An02g08650	7.91699	-0.0200917	-2.17061	-1.7029	0.936736	3.50139e-15	1.44253e-10	1	1.18851e-13	2.6903e-09	198	276	163	221	184	235	45	49	43	86	64	64
An02g08660	4.85765	0.412539	-1.90543	-2.28807	0.366406	0.000594788	1.61551e-05	1	0.00324063	0.000129983	30	30	10	43	34	17	4	9	4	7	4	9
An02g08680	7.27037	-0.148932	-0.785638	-0.363667	0.58749	0.00539435	0.190157	1	0.0223364	0.360366	116	107	104	94	130	91	56	61	72	125	63	79
An02g08690	4.22725	-1.16836	2.17323	3.62549	0.168134	0.000649485	2.07822e-06	1	0.00350875	2.00453e-05	8	1	4	1	4	1	20	20	16	42	16	23
An02g08700	4.24727	0.00139228	-2.85556	-2.26917	0.997922	0.000108873	0.000452434	1	0.000719173	0.00256588	18	16	17	22	24	10	2	3	2	5	5	2
An02g08740	3.65223	0	8.91616	8.87227	1	0.000967941	0.00102415	1	0.00500139	0.00518586	0	0	0	0	0	0	16	27	9	33	11	14
An02g08750	4.03251	-0.610754	3.59136	3.80171	0.564936	6.54374e-06	2.36786e-05	1	5.62771e-05	0.000183081	0	5	1	1	2	1	14	35	19	28	16	16
An02g08810	4.19941	-0.958481	0.838008	2.20811	0.200062	0.210669	0.00189018	1	0.404218	0.00883549	8	12	5	5	4	4	8	15	19	50	13	6
An02g08845	4.15784	-0.0543321	2.58515	2.9892	0.945766	0.000108855	5.90521e-06	1	0.000719173	5.20699e-05	1	5	3	4	2	3	16	20	16	28	26	21
An02g08860	4.64616	-0.173616	-2.50115	-3.3527	0.775385	0.0004045	2.29885e-05	1	0.00230768	0.000178253	22	21	28	13	33	23	4	8	1	0	4	3
An02g08870	5.62597	-0.0801316	-1.28924	-1.18859	0.860854	0.00778884	0.0130103	1	0.0303303	0.0446362	39	37	40	23	50	43	9	17	22	18	10	28
An02g08920	5.75124	-0.247345	-1.36868	-1.37031	0.508696	0.000682337	0.000771797	1	0.00366386	0.00406345	74	46	28	56	45	26	9	27	17	18	14	19
An02g08930	4.52089	0.208616	-2.03033	-1.76088	0.675586	0.000939881	0.00158472	1	0.00486733	0.00756343	20	17	17	24	28	15	4	5	4	4	10	6
An02g08980	4.8071	-0.947128	1.88557	2.39922	0.134122	0.000376828	4.86031e-05	1	0.00216052	0.000347376	7	14	7	4	7	4	37	31	31	15	37	27
An02g08990	7.93639	-0.27678	2.38169	2.38449	0.340476	8.64316e-19	2.28654e-18	1	4.40075e-17	1.19597e-16	65	91	25	64	40	43	295	271	294	287	279	233
An02g09000	7.71346	0.335199	1.26725	0.736921	0.159491	4.55818e-08	0.00116383	1	5.80852e-07	0.00579497	115	89	40	128	89	88	184	194	161	203	165	168
An02g09040	10.23	0.297161	1.4001	1.11185	0.240457	2.68141e-08	9.23506e-06	1	3.52226e-07	7.85424e-05	594	562	158	620	471	444	1087	1129	843	1378	1143	974
An02g09080	7.25386	-0.278065	0.456609	0.67599	0.294219	0.0771046	0.00925853	1	0.192338	0.0335658	100	78	69	75	78	60	113	98	118	111	100	146
An02g09170	5.53122	0.37513	-2.06728	-2.38049	0.287977	2.61748e-06	1.27072e-08	1	2.41162e-05	1.78973e-07	38	40	30	56	52	39	6	6	13	12	8	10
An02g09190	6.96578	0.0197059	-1.56073	-1.09217	0.932944	3.27078e-09	9.97424e-06	1	4.98502e-08	8.42684e-05	129	115	62	124	121	72	35	32	30	68	44	45
An02g09200	7.32211	0.238977	-2.30012	-2.33828	0.28971	1.98273e-17	8.80218e-20	1	8.74149e-16	5.4164e-18	182	148	82	177	196	120	30	21	27	47	25	32
An02g09220	8.74779	-0.137787	-1.04294	-0.970075	0.413342	2.37195e-09	2.4656e-08	1	3.68341e-08	3.31833e-07	385	397	254	352	334	284	160	165	157	211	148	170
An02g09230	5.59654	0.0845657	-1.89633	-2.43513	0.83962	5.85835e-05	4.74788e-07	1	0.0004113	5.23815e-06	36	34	48	50	45	44	8	9	16	12	5	11
An02g09260	8.722	-0.0613755	-0.875421	-0.534644	0.757381	1.71489e-05	0.00770701	1	0.000137132	0.0288687	387	294	240	341	307	268	176	136	173	303	183	196
An02g09270	5.4731	-0.0847865	2.29472	0.820661	0.845604	2.63685e-09	0.0443068	1	4.06732e-08	0.120863	17	19	7	16	16	9	50	66	80	36	22	19
An02g09280	4.97671	0.205333	-2.1511	-1.34301	0.631576	6.42463e-05	0.00347141	1	0.000449139	0.0147612	32	32	13	39	27	23	4	4	8	18	5	15
An02g09300	4.06861	-0.53375	-1.8588	-2.12268	0.444216	0.0146393	0.00968925	1	0.0512263	0.0348746	26	11	15	17	16	6	4	2	8	0	1	8
An02g09330	5.05297	-0.0381167	-4.06127	-5.80608	0.93682	5.4005e-08	2.05063e-07	1	6.78423e-07	2.41521e-06	33	34	33	29	28	44	2	3	1	0	0	2
An02g09340	4.86879	0.726656	2.01163	1.60279	0.19626	0.00014479	0.000756866	1	0.000925612	0.00400058	5	8	6	6	13	13	26	24	24	30	29	45
An02g09350	7.45202	0.0840525	-3.42649	-4.10938	0.788682	5.1192e-20	1.34233e-25	1	2.91617e-18	1.59239e-23	166	154	166	193	170	191	15	11	20	12	6	17
An02g09370	6.81684	0.0146527	-1.32659	-1.03377	0.956802	6.19115e-06	0.000250589	1	5.34445e-05	0.00152259	113	101	56	112	96	70	25	30	46	73	37	36
An02g09380	6.28499	0.360224	-1.3224	-1.46904	0.25558	0.000166822	1.15804e-05	1	0.00104955	9.65623e-05	63	74	34	87	74	61	14	24	26	47	23	17
An02g09430	2.29178	-1.57365	3.2607	3.43422	0.397426	0.00624513	0.0440216	1	0.025118	0.120247	2	1	0	1	0	0	13	5	8	2	3	6
An02g09450	8.12138	-0.686587	1.7828	2.55771	0.00523527	1.45755e-15	3.40378e-28	1	5.17986e-14	5.02144e-26	90	81	74	64	59	39	288	246	291	459	246	318
An02g09460	2.78354	-2.16867	0.665938	3.94411	0.0981988	0.462573	0.00147531	1	0.664853	0.00710951	5	3	1	1	1	0	5	5	3	7	11	13
An02g09480	6.19007	0.0668627	0.612505	0.811534	0.836701	0.0527548	0.00822435	1	0.144364	0.0304791	41	37	23	36	49	24	57	45	44	68	67	63
An02g09570	7.9773	0.820984	6.64169	5.91495	0.189711	3.33707e-36	1.05936e-42	1	6.73678e-34	3.93226e-40	4	2	4	4	6	8	274	286	394	336	323	484
An02g09580	5.80697	-0.407312	2.51774	2.98359	0.472873	5.33331e-07	7.90725e-09	1	5.63032e-06	1.15909e-07	12	12	9	18	0	8	53	49	80	90	38	94
An02g09600	3.58714	2.19081	4.09944	1.28387	0.0622486	0.000273972	0.128776	1	0.00163601	0.274769	1	2	0	9	3	2	7	23	17	2	16	14
An02g09610	6.14151	-0.240925	3.80431	3.91287	0.668036	4.31744e-17	6.69402e-17	1	1.8265e-15	2.95127e-15	11	8	2	8	9	1	78	82	110	153	59	81
An02g09650	1.7178	-2.14177	-7.12932	-0.988552	0.125074	0.0135165	0.558189	1	0.048034	0.718063	4	8	4	3	1	0	0	0	0	0	0	2
An02g09660	6.82203	-0.181631	0.384624	0.837642	0.520864	0.16392	0.0021823	1	0.337531	0.00998875	66	58	49	67	66	30	71	79	69	107	92	101
An02g09690	2.75833	-0.1415	-7.60505	-7.6461	0.871222	0.00580221	0.0055549	1	0.0236424	0.0220187	14	4	5	8	7	6	0	0	0	0	0	0
An02g09740	3.63212	1.12731	-0.135662	-2.16394	0.144315	0.868891	0.00935765	1	0.960178	0.0338505	9	10	1	15	18	9	6	3	7	0	7	2
An02g09770	7.30385	-0.0503702	-0.968895	-1.01483	0.832599	0.000107707	4.47212e-05	1	0.000713517	0.000323043	176	126	76	116	132	115	69	55	56	90	48	58
An02g09780	6.6687	0.236519	1.39269	1.36356	0.501729	3.9497e-05	3.51459e-05	1	0.00029041	0.000261087	55	41	10	60	40	23	72	84	92	164	82	90
An02g09800	2.88535	-1.8775	-2.82182	0.0993772	0.0379945	0.00679357	0.919542	1	0.0270216	1	10	8	10	1	3	4	1	1	2	7	1	2
An02g09830	4.56383	-0.434816	-1.84297	-0.999015	0.453801	0.00407006	0.105842	1	0.0174689	0.238104	21	18	24	10	26	15	10	4	4	19	4	6
An02g09900	3.86638	1.70754	4.01477	2.51472	0.106643	4.06145e-05	0.000212329	1	0.000296545	0.00131358	1	1	1	2	5	3	22	15	9	24	17	20
An02g09910	5.27254	0.180653	-1.12429	-2.05834	0.639135	0.00816783	4.60626e-06	1	0.0315923	4.15733e-05	32	36	23	47	41	21	17	13	10	8	8	11
An02g09920	10.7179	-0.0989901	-1.12324	-1.49767	0.721571	5.62094e-05	8.2306e-08	1	0.000396757	1.02722e-06	1395	1228	1378	1302	1474	1295	697	619	567	447	562	488
An02g09940	6.2914	0.530576	1.62712	0.601032	0.139063	2.5033e-06	0.0728977	1	2.32302e-05	0.179276	36	31	13	50	43	24	70	66	92	108	39	46
An02g09950	6.75699	-0.00878596	-0.703138	-1.85962	0.982235	0.0801222	8.5382e-06	1	0.198144	7.32109e-05	146	98	34	89	91	81	56	50	45	11	38	23
An02g09960	7.2645	-0.108697	1.28151	0.420181	0.68943	8.48455e-07	0.115023	1	8.69383e-06	0.253265	95	72	46	77	59	63	157	153	177	147	52	96
An02g09970	9.06542	-3.72513	8.55641	4.35414	0.0138018	1.10447e-79	0.00349783	1	1.0591e-76	0.0148522	3	8	2	1	0	0	1451	1447	1700	13	3	6
An02g09980	5.15499	0.200102	4.95599	3.92858	0.817558	3.90308e-13	1.36758e-09	1	1.05677e-11	2.25133e-08	2	3	1	3	2	2	49	52	74	54	28	33
An02g10170	3.23988	0.00737195	-2.66499	-2.40057	0.992722	0.0109315	0.0137714	1	0.0403557	0.046787	5	11	9	12	10	6	2	1	1	6	0	0
An02g10200	5.63811	0.144544	-1.69688	-1.81852	0.688955	4.51649e-05	6.55411e-06	1	0.000326476	5.73086e-05	63	39	24	46	54	39	12	15	9	24	10	9
An02g10270	2.81567	2.80143	4.50069	1.94714	0.0956951	0.0054856	0.0274361	1	0.0226158	0.0817682	1	0	0	3	2	2	11	6	4	10	11	7
An02g10290	2.82803	-4.74273	3.44126	7.84262	0.0940752	0.00136977	0.00389681	1	0.00678809	0.0163235	1	2	0	0	0	0	11	8	11	11	9	7
An02g10320	1.51647	-3.16426	2.7018	7.1814	0.321769	0.154858	0.0120064	1	0.324321	0.0417268	0	1	0	0	0	0	1	4	1	8	7	2
An02g10340	4.74083	-0.101736	-3.75561	-4.06707	0.856916	2.62535e-06	1.09411e-06	1	2.41679e-05	1.1201e-05	23	24	31	24	19	35	1	4	1	0	3	2
An02g10350	2.47728	0.713148	-6.81169	-4.50558	0.448618	0.0142694	0.0065701	1	0.0500965	0.0252935	3	7	3	9	7	6	0	0	0	0	1	0
An02g10380	5.25173	0.242619	-1.03641	-1.16475	0.513887	0.0123893	0.00322446	1	0.0448312	0.013907	35	34	15	35	40	25	13	11	14	22	9	17
An02g10390	7.39647	0.174321	-0.833146	-0.460477	0.454755	0.000711163	0.0494399	1	0.00379914	0.131721	130	140	70	172	121	99	76	51	52	127	80	95
An02g10420	11.41	-0.109118	5.80892	5.51606	0.881964	1.51846e-15	3.64564e-14	1	5.37629e-14	1.1098e-12	103	130	20	181	24	28	2894	5752	3513	4390	2878	3349
An02g10440	5.56835	0.300058	1.41337	1.2451	0.461212	0.000236495	0.000680862	1	0.00143682	0.00365083	19	22	7	22	21	16	40	42	36	57	29	64
An02g10450	6.91028	0.192362	0.832466	0.752159	0.529731	0.00552265	0.0103913	1	0.0227286	0.0370309	67	65	27	69	57	54	70	100	91	111	65	149
An02g10590	6.22019	-0.209182	-2.71319	-1.73002	0.621117	1.93733e-08	0.000122082	1	2.63821e-07	0.000803657	62	57	81	51	76	65	15	12	5	25	24	13
An02g10710	8.68741	0.282598	3.47497	3.26521	0.243245	3.62812e-57	1.09543e-54	1	1.66995e-54	7.87816e-52	45	61	29	75	48	45	486	458	472	673	446	594
An02g10730	4.55776	0.636578	1.50607	1.73397	0.312217	0.0126363	0.00138426	1	0.045586	0.00675229	10	7	1	12	13	3	16	13	17	57	16	28
An02g10740	5.91705	-0.210818	1.84063	2.50632	0.670517	5.20231e-05	3.59721e-08	1	0.000369524	4.77548e-07	20	23	5	12	15	13	37	71	47	160	48	51
An02g10760	4.91929	-0.391609	-2.52451	-2.24646	0.492225	0.000112391	0.000581368	1	0.000737751	0.00319018	40	19	32	24	23	27	3	8	5	0	7	9
An02g10790	3.19058	-0.294083	-3.12069	-1.49161	0.704337	0.00442789	0.0877563	1	0.0187667	0.205916	7	7	11	7	10	6	0	2	1	6	2	1
An02g11170	3.93138	-0.262901	2.1056	1.55552	0.737747	0.00235597	0.0312605	1	0.0108484	0.0914141	5	5	4	3	5	4	9	24	25	5	13	18
An02g11220	11.2407	-0.0824423	-1.94198	-1.71712	0.73777	5.02769e-15	4.08905e-12	1	1.67692e-13	9.56355e-11	2104	2117	2001	2050	2235	2029	612	479	548	652	687	680
An02g11250	4.41721	-0.44071	3.57079	3.58391	0.624689	2.90542e-07	2.19113e-06	1	3.21159e-06	2.09936e-05	0	7	1	2	3	1	28	27	34	30	14	33
An02g11280	3.11636	1.03782	4.12321	2.98775	0.462037	0.000902463	0.00248083	1	0.00470319	0.0111294	2	0	0	1	1	2	18	6	8	10	8	16
An02g11330	2.8801	-0.536409	-7.89266	-2.67864	0.659832	0.00619706	0.0616457	1	0.0249568	0.156729	0	3	17	4	13	3	0	0	0	0	2	1
An02g11350	3.84975	-0.079624	-2.07992	-1.98002	0.91206	0.0127061	0.0152554	1	0.045805	0.0508379	7	16	14	8	22	9	6	1	2	8	2	1
An02g11450	3.69686	-0.632152	1.23112	2.75058	0.452678	0.0891923	0.000268861	1	0.21467	0.00162148	8	5	0	1	5	2	9	9	9	28	17	13
An02g11460	5.33802	0.198603	-1.49866	-1.60092	0.598237	0.000553009	0.000117699	1	0.00303312	0.000777474	38	28	27	35	42	34	9	9	14	13	11	15
An02g11480	4.70829	-0.369512	-1.85035	-0.282813	0.565542	0.00821561	0.664802	1	0.0316813	0.814943	10	14	33	15	19	19	1	11	6	16	13	18
An02g11490	7.85885	-0.0255255	1.41094	1.6397	0.923025	2.66314e-08	6.85526e-11	1	3.50226e-07	1.34384e-09	86	98	51	101	65	69	202	178	210	236	273	246
An02g11560	5.53103	-0.00545392	-2.12342	-1.87992	0.98852	2.58792e-06	1.14494e-05	1	2.3919e-05	9.57476e-05	61	36	28	47	36	42	10	12	5	12	14	10
An02g11570	5.7365	0.469895	-0.70593	-1.63589	0.219401	0.0831833	6.16354e-05	1	0.203918	0.000429321	48	47	16	64	54	35	11	17	34	21	12	19
An02g11680	8.92926	0.0432063	-0.834753	-0.801254	0.822311	2.25708e-05	3.9797e-05	1	0.000175015	0.00029039	464	371	238	436	437	267	175	192	201	345	160	200
An02g11690	5.36299	-0.41169	-1.10261	-0.65188	0.30702	0.00954585	0.124388	1	0.0359438	0.268039	47	48	16	32	33	18	8	22	17	18	15	22
An02g11740	4.34778	-0.570597	-1.74523	-0.877539	0.319076	0.00576	0.154296	1	0.0235203	0.311271	21	11	23	8	21	12	5	6	6	9	6	9
An02g11790	3.82363	-0.465053	1.7964	2.49567	0.580263	0.0133176	0.000953862	1	0.0475135	0.00488913	6	7	0	5	1	3	10	15	15	11	23	17
An02g11800	7.62161	-0.0238408	0.893607	0.989009	0.935644	0.00199747	0.000575007	1	0.00942776	0.0031613	136	107	31	112	100	52	187	117	148	207	152	184
An02g11840	5.84241	-0.64985	0.805999	1.7956	0.155821	0.0605945	4.37818e-05	1	0.159812	0.000316854	20	22	30	18	12	20	54	29	47	100	47	47
An02g11890	3.97227	0.184447	3.14852	3.12651	0.842013	4.90415e-05	2.19563e-05	1	0.00035051	0.000171289	1	3	2	3	1	3	24	14	13	19	21	24
An02g11900	2.71911	0.859888	-1.61935	-3.11774	0.351311	0.152957	0.00826517	1	0.321769	0.0305811	6	4	3	4	14	6	3	0	1	2	1	0
An02g11910	3.35732	0.0660609	-1.95401	-4.00568	0.921127	0.0172814	0.000697394	1	0.0587291	0.00373078	14	9	6	12	12	7	3	2	2	0	1	1
An02g11930	1.92726	-1.56522	1.38524	4.29462	0.416351	0.312085	0.0141507	1	0.52664	0.0477935	2	1	0	1	0	0	3	3	1	15	3	4
An02g11950	4.86282	0.401037	1.86634	1.26113	0.446363	0.000135204	0.0067053	1	0.000871335	0.0257204	13	11	2	10	10	13	26	26	34	45	19	24
An02g12010	4.31421	-0.0431031	-2.9993	-3.11303	0.934695	4.34526e-05	1.89944e-05	1	0.000315463	0.000150633	28	20	12	22	17	19	3	1	3	0	3	4
An02g12040	6.55787	-0.29562	0.756041	1.11148	0.343606	0.0109971	0.000204334	1	0.0405069	0.00126959	63	58	20	38	44	31	56	89	72	115	76	70
An02g12070	5.92691	0.174034	0.962375	1.24962	0.613374	0.00347999	6.48909e-05	1	0.0152375	0.000450634	31	24	14	32	26	21	33	43	50	84	54	62
An02g12090	4.73415	0.473631	-2.4505	-2.87965	0.332312	0.00011623	1.88356e-06	1	0.000759918	1.83679e-05	30	14	18	24	37	28	3	6	2	4	3	6
An02g12100	10.8647	-0.204393	-2.69413	-2.21805	0.572693	1.60661e-13	1.14126e-09	1	4.54233e-12	1.89229e-08	1593	1339	2143	1366	1716	1862	309	318	217	340	456	323
An02g12110	6.39344	0.0731578	-1.05069	-1.6999	0.82281	0.00236528	1.58151e-06	1	0.0108782	1.57018e-05	69	58	65	65	78	72	27	33	33	28	25	18
An02g12120	7.52127	0.0714844	-1.94029	-1.95752	0.790106	3.35693e-11	9.516e-12	1	6.8856e-10	2.10174e-10	195	175	108	172	210	133	34	41	43	87	25	35
An02g12130	4.82819	0.635483	3.18717	1.69437	0.30969	1.28044e-08	0.00104668	1	1.78379e-07	0.0052802	5	6	3	7	8	7	36	52	32	18	30	25
An02g12150	8.9086	-0.126272	1.24534	0.951506	0.595552	9.37432e-08	4.79617e-05	1	1.12599e-06	0.000343432	213	261	138	238	156	177	445	521	411	354	358	442
An02g12180	6.7128	-0.0694925	-3.51246	-3.01393	0.874203	7.47731e-12	5.7206e-10	1	1.70042e-10	1.0015e-08	87	66	130	60	146	103	10	8	9	17	10	15
An02g12190	4.32515	-0.514634	1.33134	1.99476	0.429777	0.0209426	0.00088193	1	0.0686964	0.00457546	9	7	6	2	11	3	24	13	16	34	16	19
An02g12210	5.46587	0.245483	-2.44179	-1.704	0.582095	6.3478e-06	0.000356541	1	5.46738e-05	0.00207943	28	33	39	29	51	48	8	4	7	21	9	14
An02g12360	4.69976	0.366964	1.54332	1.25491	0.475326	0.00128518	0.0053183	1	0.00642422	0.0212346	12	10	3	11	12	9	22	24	21	29	21	31
An02g12370	6.69577	-0.24735	1.69745	2.27867	0.465615	3.69941e-08	1.92717e-13	1	4.76165e-07	5.46206e-12	48	31	13	26	26	24	78	78	117	143	104	146
An02g12380	13.0445	-0.0946503	0.506698	0.499299	0.618848	0.00769775	0.00863016	1	0.0300468	0.0317174	4800	6386	2568	5536	4211	3265	6070	6220	5808	6399	5881	6704
An02g12390	6.58024	-0.210705	0.553807	0.898866	0.556229	0.112915	0.00989707	1	0.256123	0.0355448	75	65	15	54	54	23	71	76	54	125	51	85
An02g12410	7.26499	-0.10484	-1.7599	-1.53897	0.689814	7.38385e-10	3.88294e-08	1	1.24766e-08	5.12985e-07	185	115	105	141	128	119	36	45	34	70	40	35
An02g12440	11.8283	-0.224448	0.69428	0.82396	0.388311	0.0075318	0.00151917	1	0.029459	0.00729593	1936	3098	776	2065	1559	1221	3337	2488	2575	3087	2870	2892
An02g12470	5.05114	-0.0413694	1.32332	1.97849	0.943019	0.0148044	0.000192185	1	0.051685	0.00120254	12	16	4	22	7	3	23	30	20	77	29	28
An02g12480	7.03072	-0.320973	1.68649	1.88357	0.291168	1.50631e-09	3.45029e-11	1	2.42761e-08	7.06546e-10	51	58	23	48	21	36	126	134	134	158	108	149
An02g12490	2.62591	0.392997	-7.10178	-2.88446	0.677745	0.0106591	0.0160451	1	0.039547	0.0529939	10	2	4	8	5	8	0	0	0	0	1	2
An02g12505	5.69354	-0.0784377	1.61423	0.972189	0.84915	2.30786e-05	0.0124323	1	0.000177874	0.0429605	17	29	13	18	16	22	49	65	57	34	34	49
An02g12530	7.91449	-0.438364	0.717621	1.07071	0.0789461	0.00296636	1.18234e-05	1	0.0132817	9.81618e-05	121	141	100	105	98	78	238	164	178	207	201	207
An02g12560	7.29665	0.194863	1.70928	1.55609	0.472462	2.40812e-11	4.4584e-10	1	5.08445e-10	7.96627e-09	58	68	19	68	51	45	152	131	150	185	149	173
An02g12640	10.4221	0.0629493	-0.99637	-1.13152	0.693249	7.64584e-10	2.40423e-12	1	1.29004e-08	5.8611e-11	1308	1046	760	1192	1325	863	503	525	467	711	413	527
An02g12770	8.01563	0.0444965	0.558067	0.835517	0.854077	0.0195356	0.000384713	1	0.0649138	0.00222457	147	163	62	131	154	97	187	160	156	353	203	177
An02g12780	5.68579	0.528814	2.34586	2.03144	0.282329	2.90202e-07	1.94124e-06	1	3.21091e-06	1.88665e-05	16	10	5	24	16	6	41	31	74	88	53	55
An02g12850	2.39385	0.260823	-3.8244	-7.44534	0.789219	0.0252395	0.0074607	1	0.0798545	0.0280832	3	9	3	5	7	6	0	0	1	0	0	0
An02g12870	2.65356	-1.17044	-3.09151	-6.86897	0.239417	0.0119173	0.0141957	1	0.043424	0.0479315	8	5	11	1	7	4	0	2	1	0	0	0
An02g13100	4.65598	0.81195	3.92323	2.88342	0.32769	8.60996e-08	4.99991e-06	1	1.04509e-06	4.47735e-05	3	4	0	6	1	5	25	40	32	19	32	40
An02g13110	5.94723	-0.776715	1.09813	1.54093	0.123174	0.0207801	0.00173564	1	0.06828	0.00818526	22	18	38	6	24	21	61	51	68	67	46	51
An02g13120	4.93134	0.737549	3.25484	2.20295	0.255479	2.36948e-08	2.27357e-05	1	3.14922e-07	0.000176811	3	4	5	9	5	7	42	22	48	49	32	23
An02g13130	6.99459	0.253034	2.09993	1.78826	0.463963	1.24353e-10	1.98561e-08	1	2.32294e-09	2.71358e-07	38	36	21	45	30	39	120	90	175	222	107	106
An02g13160	5.04974	-0.299521	-1.45412	-1.12609	0.505089	0.00304686	0.0203603	1	0.0135945	0.0644358	24	36	26	36	25	15	8	6	17	14	12	10
An02g13310	3.18622	0	8.02075	8.69612	1	0.00329938	0.00141078	1	0.0145408	0.00686422	0	0	0	0	0	0	16	6	6	32	9	11
An02g13330	4.97951	0.575412	6.09058	5.41698	0.678787	5.31339e-08	9.43423e-09	1	6.68941e-07	1.35361e-07	1	1	0	1	1	1	66	31	30	55	23	61
An02g13350	4.90379	0.173323	-1.88451	-1.72251	0.762265	0.00336064	0.00492405	1	0.0147712	0.019909	35	8	26	25	31	28	8	8	3	19	5	5
An02g13360	5.64559	-0.104282	-2.11599	-1.68343	0.769645	6.14088e-07	2.5028e-05	1	6.42976e-06	0.000192769	66	50	25	54	47	31	12	7	11	24	12	8
An02g13440	4.90357	-0.902565	-3.34344	-2.40668	0.168002	1.23958e-05	0.00147502	1	0.000102618	0.00710951	22	25	52	14	28	21	2	3	6	2	9	1
An02g13500	7.95901	-0.456906	2.01822	2.2863	0.048185	1.70838e-22	1.38674e-26	1	1.28486e-20	1.79295e-24	77	81	53	55	56	47	299	272	245	347	219	261
An02g13510	5.15064	-0.0150957	2.59382	2.86118	0.979537	2.86269e-07	8.97418e-09	1	3.17045e-06	1.29731e-07	6	4	8	7	7	5	36	42	29	41	50	51
An02g13550	4.14894	0.247587	-1.41884	-2.11928	0.666968	0.0302296	0.00151397	1	0.0928842	0.007274	26	14	5	25	14	13	7	5	3	8	2	3
An02g13560	4.44132	-0.107018	-2.06045	-2.16641	0.861678	0.00323585	0.00203775	1	0.0143101	0.00940948	12	24	21	24	20	15	9	3	2	1	8	4
An02g13610	6.82467	0.288494	2.29205	2.21259	0.41546	3.05721e-12	2.54316e-12	1	7.35969e-11	6.16086e-11	28	32	12	49	24	17	130	90	107	158	143	126
An02g13670	6.23655	-0.150328	0.7146	0.930119	0.673414	0.0378637	0.00667907	1	0.110921	0.0256614	54	44	15	53	30	19	56	53	59	94	62	47
An02g13720	3.66698	-1.24739	1.62054	3.27397	0.183032	0.0251805	0.000135543	1	0.0797335	0.000878704	1	5	5	2	1	2	8	16	10	27	13	13
An02g13840	7.17536	0.283306	-2.29923	-2.54156	0.230485	6.24453e-16	1.91671e-20	1	2.31793e-14	1.23215e-18	159	147	67	189	151	116	19	26	25	37	25	21
An02g13850	8.26886	0.192394	-2.05594	-2.59278	0.378049	6.35468e-18	3.69173e-27	1	3.00919e-16	4.99773e-25	279	334	182	372	339	231	50	62	70	54	38	72
An02g13870	9.58592	-0.101288	-1.17635	-1.03296	0.636457	6.49093e-08	1.89877e-06	1	8.02268e-07	1.85006e-05	712	706	450	570	626	575	287	241	264	279	316	313
An02g13890	7.96286	0.0374366	-1.57131	-1.44435	0.85971	5.90559e-12	8.92732e-11	1	1.36732e-10	1.7265e-09	235	223	154	203	268	179	61	67	70	118	65	75
An02g13900	6.49837	0.0430638	-3.12623	-2.7231	0.874332	7.75085e-17	6.36961e-16	1	3.16273e-15	2.46785e-14	113	88	58	110	90	73	14	8	6	18	11	15
An02g13910	4.39683	0.116354	-3.20715	-2.45522	0.866669	0.000322331	0.00167528	1	0.00189334	0.00794617	18	24	15	18	22	23	1	1	4	14	0	0
An02g14000	6.89944	-0.62186	1.73173	2.28215	0.0644815	1.07701e-08	5.09606e-13	1	1.52437e-07	1.36057e-11	40	58	21	32	26	20	111	153	103	119	123	150
An02g14060	10.9635	0.0390398	4.59009	4.62681	0.94284	1.6334e-17	8.25588e-18	1	7.25697e-16	4.02544e-16	147	191	20	204	77	67	2286	2420	2585	4473	2219	2359
An02g14070	3.03205	2.02225	4.75777	3.14078	0.252877	0.00376395	0.00223095	1	0.0163133	0.0101912	1	0	0	2	0	2	6	15	4	21	5	14
An02g14080	5.44454	-0.192366	-2.16106	-1.57436	0.60346	1.19266e-06	0.000153275	1	1.1831e-05	0.000979855	54	38	30	33	43	33	6	12	8	19	7	14
An02g14090	9.6392	-0.194983	-1.16934	-0.745811	0.393545	4.32213e-07	0.00119705	1	4.6308e-06	0.00593885	676	649	557	647	565	534	280	251	300	335	363	388
An02g14170	5.88224	0.184399	1.3941	0.00261597	0.639026	0.000213841	0.994584	1	0.00131166	1	30	20	24	40	22	27	80	54	57	47	29	20
An02g14180	4.72909	-0.146427	2.3639	1.39931	0.828141	0.000110283	0.0261829	1	0.000726403	0.0789327	3	16	4	3	13	5	33	35	43	11	16	30
An02g14190	4.45862	-0.495395	1.01343	1.53717	0.412837	0.0662284	0.00698064	1	0.171681	0.0265366	15	6	8	13	7	2	17	23	16	28	11	28
An02g14230	4.78244	-0.249026	-1.96543	-2.54238	0.55683	9.62037e-05	5.8321e-06	1	0.00064549	5.15042e-05	33	26	22	28	23	20	8	7	5	5	3	5
An02g14240	3.87151	0.0384724	-1.30575	-3.43109	0.946811	0.0439339	0.000115001	1	0.124397	0.000763113	12	18	9	15	14	12	6	5	4	0	1	3
An02g14260	7.01429	0.290627	2.42955	0.454752	0.303645	1.60002e-20	0.0878236	1	9.84566e-19	0.206032	41	53	20	51	56	34	190	161	221	77	54	73
An02g14280	5.19275	0.452209	1.55161	-0.646115	0.337026	0.000613855	0.171375	1	0.0033319	0.335262	12	15	16	20	18	24	47	35	44	9	13	20
An02g14290	4.13461	-2.19968	3.71549	3.55161	0.0688751	2.35349e-08	0.00193049	1	3.13808e-07	0.0089972	1	6	2	1	0	1	30	45	37	9	6	10
An02g14310	4.63253	0.467759	-0.533663	-1.63943	0.353229	0.320336	0.0026958	1	0.536162	0.0119448	21	20	9	32	21	17	12	12	8	3	6	14
An02g14320	6.89817	-0.143467	-0.894634	-0.670955	0.679281	0.0119982	0.0574846	1	0.043622	0.14818	87	74	97	82	86	87	42	57	44	53	66	49
An02g14350	4.23124	-0.574239	1.7152	1.98481	0.426169	0.00662869	0.00303564	1	0.0265009	0.0131915	4	13	3	11	2	1	14	21	26	25	16	16
An02g14360	6.49826	0.212915	-1.25154	-1.49281	0.482268	0.000145629	3.69707e-06	1	0.000929939	3.40337e-05	103	83	30	102	92	54	21	24	37	39	22	32
An02g14410	7.12047	0.26969	0.802716	0.611756	0.302885	0.0017825	0.0142648	1	0.00854745	0.0481081	85	76	26	88	79	56	94	98	105	173	93	100
An02g14420	12.1571	-0.0820586	0.778259	0.798797	0.649211	1.53711e-05	9.04853e-06	1	0.000124123	7.71842e-05	2631	2530	1402	2560	2021	1729	3640	3609	3338	3673	3906	3733
An02g14430	4.27371	-0.899307	2.97844	3.94272	0.324858	7.51346e-06	6.26706e-07	1	6.40425e-05	6.75234e-06	2	5	2	2	3	0	29	22	16	26	26	27
An02g14450	3.95738	0.432754	-2.63884	-4.82169	0.481878	0.00144727	3.09895e-05	1	0.00712919	0.000233374	16	16	8	25	16	14	5	1	0	0	2	0
An02g14470	1.78381	0	7.20716	6.84379	1	0.0128097	0.018279	1	0.0460916	0.0590004	0	0	0	0	0	0	3	3	10	0	8	4
An02g14480	8.96982	0.0736505	0.907823	0.743934	0.718321	6.45404e-06	0.000201212	1	5.55472e-05	0.00125221	261	220	173	259	255	203	430	366	391	410	377	470
An02g14520	7.16669	0.0786781	-0.752672	-0.775089	0.774083	0.00810018	0.00558831	1	0.0313518	0.0221204	130	122	61	129	119	86	59	53	61	124	44	47
An02g14530	4.02702	0.501848	1.66096	2.23591	0.520115	0.0232991	0.000669042	1	0.0747013	0.00360256	6	5	0	4	7	4	5	19	7	27	25	22
An02g14580	7.1241	-0.156101	0.925438	0.915924	0.557316	0.000279678	0.000343769	1	0.0016649	0.00201606	85	62	46	71	53	53	104	123	121	120	90	144
An02g14590	3.38853	-0.0666286	1.59508	2.4518	0.941625	0.0481788	0.00169921	1	0.134138	0.00804643	2	4	2	4	3	1	5	9	9	10	15	19
An02g14600	3.45494	0.279883	-3.25287	-5.29652	0.686872	0.00210471	0.000731828	1	0.00986514	0.00389507	9	17	5	11	14	12	2	1	0	0	1	0
An02g14610	4.99771	0.0387404	-2.30865	-2.71625	0.92653	1.12938e-05	4.69422e-07	1	9.38997e-05	5.1894e-06	37	35	18	41	29	24	2	5	10	5	5	5
An02g14620	4.0624	0.393426	2.10839	1.49947	0.570486	0.000836663	0.0118999	1	0.00439611	0.0414068	6	5	2	3	9	5	18	19	15	16	20	14
An02g14650	6.50577	0.251675	-1.02727	-1.29256	0.377385	0.000867404	1.71845e-05	1	0.00454518	0.000136941	69	70	54	80	96	65	36	28	28	53	22	32
An02g14660	7.23266	0.256336	-0.68105	-1.00587	0.274446	0.00575839	3.20842e-05	1	0.0235203	0.000240796	112	118	75	165	111	102	58	63	61	77	63	58
An02g14670	11.193	-0.154105	-2.05534	-1.88741	0.506564	1.69388e-18	7.03944e-16	1	8.40152e-17	2.70913e-14	2168	2125	2000	2097	2062	1918	537	482	509	566	573	588
An02g14700	8.54565	-0.0593692	-1.556	-1.72241	0.828643	3.47135e-08	1.0719e-09	1	4.48315e-07	1.785e-08	376	330	258	261	316	361	109	112	98	84	100	120
An02g14710	3.88888	0.588257	-5.11269	-4.28866	0.380808	0.00120352	3.4851e-05	1	0.00608402	0.000259064	12	9	13	10	27	18	0	1	0	0	1	2
An02g14730	6.51344	0.342671	-1.22014	-1.29629	0.434271	0.00772051	0.00374956	1	0.0301152	0.0158103	72	51	62	52	91	101	17	38	25	59	37	16
An02g14760	7.77077	-0.0408172	-2.47266	-2.53872	0.899368	9.61704e-13	1.86998e-13	1	2.47016e-11	5.31307e-12	235	189	181	144	210	248	34	44	30	33	34	46
An02g14830	4.77028	-0.281683	-1.323	-0.955406	0.561917	0.0120602	0.0655879	1	0.0438057	0.164786	28	20	21	25	23	13	14	10	3	15	11	7
An02g14840	3.86326	0.550585	-0.84392	-2.49118	0.448651	0.280664	0.00293288	1	0.489779	0.0128468	9	14	7	15	12	17	2	2	12	0	5	3
An02g14880	3.52152	0.835646	-3.57208	-4.602	0.226111	0.00322207	0.000117522	1	0.0142571	0.000777199	12	10	4	11	19	15	1	1	0	0	0	2
An02g14890	6.40006	-0.070629	-1.41134	-1.47928	0.802526	5.71815e-06	1.7783e-06	1	4.97721e-05	1.74449e-05	92	86	42	79	87	47	23	20	34	36	20	25
An02g14910	7.49113	-0.376753	-0.863323	-0.750952	0.17651	0.0023539	0.00880473	1	0.0108463	0.0322047	175	146	123	103	149	105	97	72	69	104	74	50
An02g14940	11.6998	-0.275544	-2.1908	-2.03502	0.277218	8.71684e-18	1.47396e-15	1	3.96871e-16	5.36736e-14	3196	3244	3025	2764	2652	2911	796	631	669	672	682	805
An02g14950	9.60059	0.0621317	-1.29685	-1.33453	0.736966	8.47645e-12	1.47254e-12	1	1.90133e-10	3.70777e-11	721	680	444	652	707	608	223	234	262	412	203	243
An02g14980	4.29554	-0.71841	1.18699	2.22617	0.262745	0.0318376	0.000158988	1	0.0967147	0.00101356	5	14	4	4	5	5	19	15	15	23	23	23
An02g14990	6.40268	-0.106022	-1.33471	-1.82681	0.785864	0.00108702	1.28065e-05	1	0.00555187	0.000105336	56	67	82	59	81	71	27	38	20	34	16	16
An03g00400	2.19476	-4.25583	3.34382	7.10815	0.147646	0.0128374	0.010707	1	0.0461768	0.0380148	0	1	1	0	0	0	6	7	7	2	9	4
An03g00460	2.36528	0	7.11862	7.91396	1	0.0109353	0.00450027	1	0.0403567	0.0184352	0	0	0	0	0	0	7	3	5	20	8	2
An03g00530	3.44225	-1.36667	3.04972	4.38306	0.343664	0.00333258	0.000784835	1	0.014659	0.00412567	1	3	1	0	2	0	13	16	10	41	6	2
An03g00630	5.68795	-0.576059	-1.84223	-0.635202	0.282258	0.00109938	0.247876	1	0.00561	0.434411	50	24	60	19	41	40	16	19	5	38	19	16
An03g00740	3.76291	-0.143643	-2.33876	-1.32283	0.849345	0.00929219	0.102592	1	0.0351381	0.232434	13	4	16	9	19	7	1	2	4	9	5	1
An03g00750	4.45655	0.153176	2.80121	3.0589	0.854082	0.000130769	1.41194e-05	1	0.000847749	0.000115147	3	6	1	2	6	3	25	25	14	12	33	47
An03g00770	7.08443	-0.0380872	2.96499	3.1766	0.929935	6.84362e-14	6.80076e-16	1	2.00892e-12	2.62605e-14	18	17	21	23	7	27	160	102	176	200	169	190
An03g00880	1.61909	4.06535	7.01753	2.23307	0.1715	0.0126289	0.124947	1	0.045586	0.268762	0	0	0	1	1	0	6	2	6	5	2	3
An03g00890	5.37914	-1.56013	2.27808	4.05284	0.0104809	5.9557e-08	3.14621e-13	1	7.39291e-07	8.59939e-12	14	10	5	5	4	1	38	46	47	83	40	55
An03g00900	6.72356	0.0164387	2.36062	2.43725	0.962032	2.11081e-14	1.1745e-15	1	6.51183e-13	4.35968e-14	25	35	9	25	22	22	109	123	94	140	123	131
An03g00990	5.32416	-0.311549	-2.52254	-1.63908	0.491703	2.61534e-06	0.00101876	1	2.41162e-05	0.00516426	28	37	45	44	27	29	9	6	5	19	8	8
An03g01110	4.97862	0.760935	4.47507	2.95908	0.319537	6.65781e-12	8.15915e-08	1	1.52917e-10	1.01941e-06	1	5	1	5	3	4	50	53	43	45	29	26
An03g01130	6.32905	-0.52451	4.0041	4.48442	0.391491	1.31323e-16	1.16026e-17	1	5.21079e-15	5.60868e-16	8	13	0	3	5	6	87	135	81	188	64	101
An03g01140	4.43967	-3.17393	6.42588	9.74626	0.300388	4.51681e-05	0.000309052	1	0.000326476	0.00183218	1	0	0	0	0	0	29	25	26	83	8	22
An03g01150	5.52469	-0.0288269	6.73134	6.4906	0.984556	5.74884e-10	2.29409e-09	1	9.8294e-09	3.64111e-08	0	2	0	2	0	0	49	87	63	97	37	62
An03g01270	4.25045	-0.407133	-2.06888	-1.68524	0.468306	0.00155907	0.00932918	1	0.00759856	0.0337687	20	23	14	10	21	13	6	4	3	2	8	4
An03g01290	6.75288	-0.00919712	-4.85543	-3.90243	0.97846	6.60367e-19	1.13675e-18	1	3.40755e-17	6.17008e-17	112	114	96	125	92	118	3	7	1	16	5	4
An03g01300	5.80855	0.299217	-1.44768	-1.90276	0.361699	0.000114911	2.5043e-07	1	0.000752577	2.89909e-06	56	54	23	63	59	42	14	19	12	24	13	10
An03g01520	6.53182	-0.201264	1.97505	2.42983	0.612767	5.68975e-08	2.79335e-11	1	7.11462e-07	5.85484e-10	33	20	17	28	27	9	114	72	75	106	130	109
An03g01530	3.17889	-1.01589	4.3185	5.12972	0.585276	0.000292983	0.00106895	1	0.00173156	0.00537273	1	1	0	1	0	0	12	13	12	20	8	10
An03g01550	2.08384	1.48764	4.39943	1.59121	0.411005	0.00719778	0.194869	1	0.0283065	0.366938	0	0	1	1	1	1	5	8	8	6	2	2
An03g01640	2.78062	5.43207	7.60718	2.54113	0.0519534	0.0054573	0.00884687	1	0.0225321	0.0323486	0	0	0	3	0	2	7	10	4	10	7	14
An03g01650	2.05277	-0.0168499	4.82411	2.821	0.99405	0.00580447	0.116771	1	0.0236432	0.255948	1	0	0	1	0	0	7	10	9	0	2	5
An03g01760	4.73984	-0.0297145	6.22527	7.16381	0.988884	7.61097e-05	4.89397e-06	1	0.000522238	4.3948e-05	0	1	0	1	0	0	22	23	25	128	23	16
An03g01860	2.80434	0.792781	2.45919	-1.17174	0.427647	0.00840187	0.255275	1	0.0322096	0.442587	2	2	2	3	6	2	9	8	15	0	1	4
An03g02000	3.33216	-4.74144	4.02705	8.30994	0.0929239	0.00010059	0.00210244	1	0.000671787	0.00967713	2	1	0	0	0	0	11	15	19	22	8	9
An03g02110	3.3748	-4.2227	4.10003	8.77918	0.143961	0.000740889	0.00121557	1	0.00393602	0.00602136	1	0	1	0	0	0	8	14	11	37	7	12
An03g02410	4.23837	1.12223	3.18617	3.03589	0.212412	9.91436e-05	2.23289e-06	1	0.000663135	2.13404e-05	0	4	1	3	4	4	13	15	15	28	39	26
An03g02420	6.95427	0.0166338	1.85556	2.11436	0.956413	3.07e-11	1.22691e-14	1	6.33091e-10	3.93261e-13	45	43	13	35	39	27	111	128	95	196	136	133
An03g02430	6.79543	-0.399887	2.60703	3.07439	0.618797	0.000827803	8.88646e-05	1	0.00435353	0.000602217	41	30	1	31	18	3	98	133	130	226	117	102
An03g02490	4.58066	0.311524	4.86989	4.03384	0.768916	1.01332e-08	2.63098e-07	1	1.44848e-07	3.0305e-06	3	1	0	4	0	1	23	48	37	32	23	31
An03g02580	2.59654	3.08928	8.42418	3.72524	0.32122	0.00232806	0.0290649	1	0.0107457	0.0858224	0	0	0	0	1	0	6	21	10	1	6	6
An03g02600	3.40726	0.240573	3.6142	1.80391	0.820102	5.21054e-05	0.0411277	1	0.000369881	0.114258	1	4	0	3	3	0	16	21	19	12	7	3
An03g02650	4.12857	2.97804	6.13646	3.08889	0.065397	6.99799e-05	2.77676e-05	1	0.000483639	0.000211604	0	1	0	3	3	2	25	13	28	14	30	24
An03g02660	5.26281	1.48357	3.82359	2.96528	0.0358085	4.5035e-09	1.51525e-09	1	6.7301e-08	2.4767e-08	4	4	0	15	7	1	35	36	33	95	45	49
An03g02680	3.61882	-0.373339	0.859799	1.74623	0.624637	0.21779	0.0126339	1	0.41348	0.0435263	3	4	7	5	4	3	5	10	11	17	9	17
An03g02710	10.1542	-0.0492893	-2.51684	-2.41446	0.85089	6.23699e-21	1.57282e-19	1	4.10109e-19	9.42625e-18	1062	1063	982	1095	1056	1057	184	180	183	169	200	262
An03g02720	5.99177	0.132083	-1.73439	-1.4662	0.678826	2.76753e-06	2.17725e-05	1	2.53955e-05	0.00016997	62	62	32	76	52	46	12	10	22	30	19	18
An03g02740	9.39348	-0.0509747	-2.467	-2.22522	0.803208	5.92164e-30	2.06746e-25	1	8.41238e-28	2.40306e-23	690	753	448	693	638	545	122	108	97	122	135	161
An03g02770	6.07517	0.0872686	-1.60164	-1.37963	0.789663	1.40104e-05	8.2043e-05	1	0.000114096	0.000559614	71	77	23	80	64	37	17	14	20	27	23	22
An03g02780	6.63816	-0.085001	-2.29719	-2.38906	0.783931	1.0109e-10	1.71092e-11	1	1.91008e-09	3.67305e-10	111	117	60	101	88	84	25	15	15	10	21	23
An03g02820	9.24983	-0.325917	-2.83334	-2.62798	0.350891	2.76217e-15	2.29458e-13	1	9.51625e-14	6.45567e-12	557	519	711	495	511	578	97	72	97	63	99	106
An03g02840	6.39642	-0.354383	0.514005	0.906754	0.233927	0.0701885	0.00158814	1	0.179241	0.0075766	41	60	33	42	41	26	58	59	66	86	65	64
An03g02890	1.76859	-3.16993	3.57066	7.16701	0.314041	0.0447289	0.0107942	1	0.126213	0.0383007	0	1	0	0	0	0	2	7	2	6	4	7
An03g02940	5.70661	-0.0230865	-1.27445	-1.45418	0.948251	0.00104895	0.000183789	1	0.00536936	0.00115693	52	39	36	46	49	36	10	21	20	27	11	14
An03g02970	7.92408	0.225523	0.888152	0.472184	0.324371	7.84182e-05	0.0334957	1	0.000536798	0.0968188	108	112	93	134	136	115	163	211	194	224	163	183
An03g03000	4.74085	0.215763	-1.47976	-1.43026	0.649825	0.00655991	0.00531833	1	0.0262556	0.0212346	30	21	12	21	26	25	4	6	11	17	4	9
An03g03330	4.54149	-1.31984	4.95181	4.55472	0.30844	6.87341e-10	6.03379e-05	1	1.16655e-08	0.000422586	4	1	0	1	1	0	48	35	59	32	9	11
An03g03460	5.05631	-0.210065	0.60002	1.31838	0.689992	0.236423	0.00829832	1	0.437648	0.0306684	12	29	6	18	16	7	31	23	11	54	25	30
An03g03480	7.50992	-0.140748	-1.80255	-1.68634	0.586746	1.02694e-10	1.0554e-09	1	1.93721e-09	1.76263e-08	151	215	125	149	160	149	53	50	33	59	38	57
An03g03490	3.16976	0.582847	-1.97419	-4.07147	0.488506	0.0548297	0.00147541	1	0.148523	0.00710951	5	12	4	6	19	7	2	3	0	0	0	2
An03g03510	2.40357	0.941363	-1.31309	-7.61526	0.333352	0.261092	0.00599171	1	0.468483	0.0234432	3	7	1	8	9	4	1	1	2	0	0	0
An03g03580	5.86078	0.150046	-1.65359	-1.799	0.664435	2.66387e-05	2.66286e-06	1	0.00020327	2.51572e-05	59	66	23	50	58	52	16	18	9	18	18	13
An03g03600	3.32371	0.428995	-2.97106	-3.11576	0.556323	0.00589768	0.00133548	1	0.023955	0.00653933	7	13	5	12	12	10	0	1	2	0	3	1
An03g03780	4.58117	1.27202	0.629153	-1.5644	0.0103881	0.222243	0.00191035	1	0.419238	0.00892506	11	10	8	25	25	22	21	10	12	11	9	6
An03g03790	5.21974	-0.248144	2.46431	2.2666	0.642976	7.32196e-08	1.68602e-06	1	8.96317e-07	1.6639e-05	11	12	4	8	11	4	53	42	43	63	32	24
An03g03800	6.05074	0.266711	-0.364813	-1.45331	0.48804	0.355822	0.000336543	1	0.573692	0.00197997	61	49	28	66	67	37	38	38	24	28	5	34
An03g03930	2.58244	-0.103024	-7.30206	-2.04117	0.924594	0.00984111	0.0989723	1	0.0368505	0.226055	3	5	8	2	9	6	0	0	0	5	0	0
An03g03950	5.34098	0.359941	-1.12261	-1.51392	0.42519	0.0219591	0.00152603	1	0.0711383	0.00732583	42	24	21	25	34	50	8	13	17	12	12	18
An03g03980	3.83008	-0.331406	2.75386	3.22844	0.723708	0.000256556	4.27145e-05	1	0.00154322	0.000309909	2	2	3	4	2	0	18	14	14	18	13	27
An03g04050	4.50635	-0.615102	1.98183	2.30702	0.345038	0.000291376	9.62356e-05	1	0.0017265	0.000647592	7	6	7	7	5	2	22	35	20	19	26	25
An03g04070	2.21069	-3.17467	3.9131	7.69204	0.307767	0.0215554	0.0054278	1	0.070246	0.0215892	0	1	0	0	0	0	3	8	3	7	7	10
An03g04120	3.07968	-0.185553	-3	-2.12905	0.839095	0.0123604	0.0450938	1	0.0447549	0.12241	8	11	6	8	10	5	0	0	3	0	5	0
An03g04130	6.84604	-0.314193	-1.49888	-1.09043	0.391408	8.70458e-05	0.00402286	1	0.000589544	0.0167782	69	113	107	85	97	76	28	32	46	33	47	45
An03g04140	2.9835	-0.132008	-2.12485	-2.52705	0.863084	0.0254564	0.0123168	1	0.0803419	0.0426064	6	12	5	11	7	4	2	1	2	2	1	1
An03g04160	5.32149	-0.426511	-2.48192	-3.57135	0.401959	1.51271e-05	1.8819e-07	1	0.00012241	2.23248e-06	41	33	49	26	41	34	4	8	11	0	2	7
An03g04215	5.16081	0.163314	-1.64418	-1.0417	0.742518	0.00304984	0.0425619	1	0.0136025	0.117195	26	23	28	26	27	38	7	10	8	34	6	12
An03g04230	3.78498	0.166625	3.3408	2.61938	0.862528	3.68197e-05	0.00086359	1	0.000272641	0.00449044	2	3	1	4	3	0	11	16	30	18	9	18
An03g04240	4.28648	-1.46394	1.36369	2.76405	0.0335238	0.0095609	1.93483e-05	1	0.0359841	0.000153228	10	12	3	2	5	2	16	23	20	25	16	24
An03g04300	5.62073	-0.823288	1.37258	2.27189	0.088858	0.00140504	6.44658e-07	1	0.00694193	6.93279e-06	17	36	6	16	10	7	57	48	33	54	58	51
An03g04330	5.04195	-0.158912	1.28646	1.14931	0.73091	0.00236141	0.00747317	1	0.0108648	0.0281117	12	18	10	15	12	10	27	40	26	29	26	31
An03g04360	4.8724	0.276535	2.53661	2.32227	0.671287	1.61951e-05	3.66138e-05	1	0.000130502	0.000270594	6	8	3	7	10	4	27	39	26	17	35	53
An03g04380	5.92729	-0.0461581	1.62867	1.99791	0.908692	9.69923e-06	3.46732e-08	1	8.14664e-05	4.61253e-07	20	28	7	22	17	14	60	55	41	101	45	83
An03g04400	7.32647	-0.438342	0.490686	1.01557	0.0962919	0.05379	7.79053e-05	1	0.146639	0.000532338	132	78	54	87	62	49	121	114	111	209	98	125
An03g04420	7.28352	-0.0119486	-0.755518	-1.18788	0.963514	0.00508326	1.3475e-05	1	0.0211931	0.000110361	136	124	94	119	122	120	63	64	76	48	57	62
An03g04440	7.94281	-0.238355	2.11029	2.40684	0.34824	1.21317e-19	1.21291e-24	1	6.7115e-18	1.21365e-22	70	68	45	63	60	38	293	238	222	298	256	334
An03g04510	4.78773	-0.258024	3.22808	3.24951	0.725291	5.48521e-08	1.43654e-07	1	6.88313e-07	1.74924e-06	4	6	2	5	0	5	30	48	27	49	27	28
An03g04590	3.95529	-0.326612	-3.24156	-2.36566	0.61457	0.000252953	0.00279771	1	0.00152315	0.0123251	19	17	13	14	17	10	4	1	0	8	0	1
An03g04600	2.88252	0.450409	-0.98425	-3.60373	0.580644	0.281273	0.00386507	1	0.490619	0.0162082	9	8	1	8	7	8	3	3	2	0	1	1
An03g04610	3.07572	-0.757529	2.80136	3.14873	0.545424	0.00390959	0.00436378	1	0.0168864	0.0179721	0	4	1	0	2	1	7	15	11	16	3	11
An03g04620	4.96671	-0.327161	-1.48152	-1.14897	0.442129	0.00169481	0.0140078	1	0.00817014	0.0474329	31	40	16	32	25	14	6	10	13	10	10	13
An03g04630	8.31832	0.0507765	-1.04205	-0.985511	0.803341	9.139e-07	2.40249e-06	1	9.30642e-06	2.28098e-05	284	312	143	321	265	191	133	106	95	145	128	135
An03g04640	9.02088	0.00146566	1.16872	1.273	0.994699	6.6919e-08	3.34167e-09	1	8.24451e-07	5.17532e-08	267	199	135	235	196	180	448	435	393	461	502	569
An03g04660	6.67544	0.334976	-0.726521	-1.19317	0.26631	0.0218605	0.000129774	1	0.0709787	0.000846067	92	68	48	89	101	77	53	36	30	66	21	42
An03g04670	8.74541	-0.150472	0.725485	0.670045	0.425062	8.5361e-05	0.000296585	1	0.000579438	0.00176738	234	254	155	254	188	159	377	335	304	406	258	352
An03g04690	4.99472	0.0045465	-0.956613	-1.30363	0.99219	0.053229	0.00910931	1	0.145454	0.0331083	34	19	21	23	20	32	10	10	17	9	9	15
An03g04700	6.76246	-0.107339	-1.71902	-1.4211	0.744409	1.2489e-06	4.1502e-05	1	1.23146e-05	0.000301693	76	113	85	90	97	84	30	28	25	25	38	42
An03g04760	2.82032	-0.0299663	4.79825	4.92665	0.988831	0.00270238	0.00200321	1	0.0122234	0.00929099	0	1	0	1	0	0	11	8	7	13	9	10
An03g04820	2.46916	0.562161	-1.6269	-7.54767	0.590797	0.18511	0.0071102	1	0.368558	0.0269667	6	7	1	2	10	7	0	1	3	0	0	0
An03g04830	5.33337	-0.0664737	-1.41279	-1.89277	0.880128	0.00314013	0.000128014	1	0.0139404	0.000835542	36	28	36	31	34	37	16	13	9	15	11	4
An03g04850	7.25845	-0.00442755	0.387852	-0.961267	0.989445	0.243666	0.00502422	1	0.446614	0.0202081	92	90	95	83	95	114	111	147	109	86	29	56
An03g04890	4.71331	-1.33705	4.76574	5.43431	0.296298	8.90715e-10	1.00618e-06	1	1.48975e-08	1.04213e-05	1	4	0	2	0	0	33	49	44	24	32	32
An03g04910	6.38898	-0.0409329	0.898244	1.18729	0.903392	0.00552843	0.000194088	1	0.0227383	0.00121247	38	49	20	55	25	26	52	70	64	91	82	77
An03g04920	6.07257	0.1714	0.967616	0.751099	0.659223	0.0104433	0.0429144	1	0.0388524	0.117828	32	49	9	42	32	25	54	56	48	45	59	66
An03g04990	6.25066	0.0118074	-0.419907	-0.834178	0.968155	0.168502	0.00685613	1	0.344397	0.0261496	60	71	33	64	66	39	33	32	50	36	31	32
An03g05010	3.54373	-0.75845	1.7689	2.87134	0.404756	0.0166416	0.00040905	1	0.0569754	0.00235582	3	5	2	3	1	2	10	16	6	24	10	14
An03g05020	9.30478	-0.211031	2.31878	2.82942	0.53607	3.61384e-12	2.31032e-17	1	8.59183e-11	1.05916e-15	166	222	35	184	88	78	632	544	656	1150	776	671
An03g05100	4.31213	-0.307415	-1.69148	-0.505393	0.620342	0.0140027	0.429386	1	0.0493503	0.629339	13	21	15	24	14	6	3	8	4	24	4	6
An03g05120	4.46695	0.407273	1.73119	1.37812	0.507676	0.00260812	0.0110677	1	0.0118623	0.0389824	5	6	7	5	11	9	14	21	24	40	14	19
An03g05170	5.06604	0.464123	1.78607	1.27307	0.340831	8.83438e-05	0.00292759	1	0.00059693	0.0128285	13	11	5	20	14	7	24	40	29	46	22	37
An03g05180	8.02299	0.162995	1.42442	1.41172	0.586665	1.17687e-06	1.09906e-06	1	1.16945e-05	1.12317e-05	79	95	75	92	87	110	225	233	202	228	268	318
An03g05270	6.56317	-0.201762	-7.30928	-11.4705	0.708696	2.14091e-10	1.97175e-05	1	3.85532e-09	0.000155617	100	46	140	53	106	123	1	1	0	0	0	0
An03g05280	6.56785	-0.0863867	-0.424236	-0.979296	0.805398	0.232889	0.00696275	1	0.433353	0.0264861	67	68	67	70	65	68	54	59	38	25	40	42
An03g05290	7.6804	0.280769	-2.43069	-2.12314	0.257224	1.62982e-17	1.48171e-15	1	7.25697e-16	5.37857e-14	240	205	83	211	244	173	34	24	31	74	46	35
An03g05320	6.09003	-0.0376209	2.81462	2.24192	0.932634	7.58187e-13	1.38321e-08	1	2.00102e-11	1.93633e-07	11	17	12	23	7	11	76	111	85	72	69	60
An03g05330	7.74183	-0.0831189	-1.59416	-1.65022	0.8085	6.70945e-06	3.06351e-06	1	5.76161e-05	2.86135e-05	205	138	188	157	184	197	55	71	54	44	61	76
An03g05350	8.89747	-0.200914	0.335985	0.620357	0.323068	0.0951566	0.00202423	1	0.225581	0.00935831	330	308	165	255	239	208	303	312	334	376	402	345
An03g05370	4.72008	-0.28159	2.7405	3.02316	0.686469	2.07859e-06	4.16954e-07	1	1.96213e-05	4.64306e-06	7	3	4	6	4	2	24	40	25	42	38	21
An03g05400	5.65373	-0.207069	-1.16266	-1.19978	0.58574	0.00407769	0.00333186	1	0.0174886	0.0142952	47	34	42	35	44	35	22	12	21	18	14	21
An03g05540	4.34137	-0.250022	0.48674	1.60667	0.681084	0.40176	0.00434353	1	0.612081	0.0179079	8	11	7	7	12	4	13	12	10	15	28	27
An03g05570	5.58122	0.0366205	-4.30861	-4.73782	0.922388	3.80721e-11	4.02314e-12	1	7.7539e-10	9.42858e-11	55	46	41	51	58	44	2	4	1	0	4	2
An03g05590	4.76182	0.127354	-3.88019	-3.30643	0.802708	1.5372e-06	9.75611e-07	1	1.4965e-05	1.01504e-05	34	21	21	26	34	26	4	0	1	0	4	5
An03g05630	1.9578	4.13604	7.21268	2.72603	0.163905	0.0104652	0.0561455	1	0.0389097	0.145543	0	0	0	0	1	1	2	8	6	6	7	1
An03g05660	5.9162	-0.429253	1.72917	2.17848	0.318019	6.73299e-06	3.78889e-08	1	5.77751e-05	5.02289e-07	23	15	17	13	12	17	58	60	59	117	39	59
An03g05670	1.9663	3.08866	7.12047	4.02014	0.322581	0.0107194	0.018969	1	0.0397512	0.060649	0	0	0	0	1	0	5	6	4	10	2	6
An03g05680	2.36871	4.61291	7.91361	2.30175	0.118474	0.0053557	0.0979448	1	0.0221843	0.224378	0	0	0	3	0	0	4	13	9	0	4	10
An03g05720	4.0596	-0.254634	3.34564	3.69199	0.808025	8.34481e-05	2.63508e-05	1	0.000568187	0.000201742	2	3	1	0	3	2	28	13	16	52	13	10
An03g05730	5.56334	0.819865	2.72151	2.25174	0.0984279	2.19884e-09	1.34092e-08	1	3.44402e-08	1.87941e-07	8	7	6	17	17	5	42	48	42	80	64	48
An03g05770	4.86733	0.970507	6.43307	6.27538	0.592565	1.91877e-05	1.10055e-08	1	0.000151748	1.56346e-07	1	0	0	2	0	0	30	18	33	82	40	45
An03g06100	4.02405	0.376011	4.72905	3.77648	0.757977	1.85696e-06	2.93237e-05	1	1.77181e-05	0.000222431	0	3	0	4	0	0	31	16	27	18	17	21
An03g06360	4.54405	-0.371515	-6.33424	-9.32552	0.517011	3.99467e-05	0.000528941	1	0.000292968	0.00294319	25	20	32	15	29	22	0	1	0	0	0	0
An03g06380	6.0691	-0.342506	-1.69511	-1.4872	0.384579	5.94533e-05	0.000444616	1	0.000416644	0.00252527	49	58	70	62	51	44	12	19	26	28	10	23
An03g06390	4.38559	-1.02044	3.65383	4.90364	0.355333	9.2377e-07	1.98106e-07	1	9.38202e-06	2.33806e-06	1	4	1	1	1	1	16	25	30	46	19	33
An03g06420	6.93238	0.149343	0.311599	0.835296	0.67259	0.376866	0.014928	1	0.593323	0.0499207	56	85	32	90	62	44	45	65	90	93	139	117
An03g06460	5.61681	0.238993	5.10561	5.24542	0.79489	9.05352e-13	1.82538e-15	1	2.35167e-11	6.56227e-14	2	2	1	3	1	2	52	49	61	111	56	79
An03g06470	2.90799	-1.02205	0.767168	3.00224	0.355027	0.409838	0.00291512	1	0.619467	0.0127885	2	4	2	2	0	2	5	3	5	22	9	5
An03g06550	1.99272	-4.41605	1.86395	7.54157	0.138381	0.20918	0.00791488	1	0.402379	0.0295224	0	0	2	0	0	0	5	2	1	17	3	4
An03g06560	4.41736	-1.37082	2.74652	4.55441	0.144104	1.1138e-05	4.48194e-08	1	9.30076e-05	5.82753e-07	3	4	3	2	1	1	25	23	16	48	27	26
An03g06570	9.79467	-0.0352831	11.8295	11.9188	0.986274	4.65144e-16	3.37857e-16	1	1.77232e-14	1.36411e-14	0	0	1	1	0	0	1120	1114	1209	2136	855	1265
An03g06580	10.4274	-0.0225914	12.477	12.551	0.991203	1.05813e-17	6.0864e-18	1	4.77486e-16	3.04505e-16	0	1	0	0	0	1	1968	1696	1697	2839	1427	2238
An03g06590	11.7939	-2.03034	11.789	13.954	0.210371	5.72938e-57	7.29699e-22	1	2.53569e-54	5.38837e-20	1	1	2	0	0	1	4443	4322	4617	7750	4011	5434
An03g06600	2.88314	0	7.85294	8.31133	1	0.00413403	0.00236094	1	0.017717	0.0107127	0	0	0	0	0	0	4	7	14	22	9	8
An03g06610	3.06275	0	8.38257	8.2135	1	0.0021184	0.0026073	1	0.0099172	0.0116198	0	0	0	0	0	0	14	11	11	26	4	8
An03g06620	10.6208	0.970316	11.4398	10.9045	0.449088	3.00724e-27	2.94517e-45	1	3.49538e-25	1.30346e-42	1	1	0	3	1	0	1652	1659	1900	4678	1418	2443
An03g06630	12.7534	-0.336244	10.1078	10.6111	0.48621	4.6459e-175	1.04853e-167	1	1.33651e-171	6.03269e-164	6	17	2	9	7	4	8705	8816	8118	15900	7150	10952
An03g06640	2.17121	4.19708	7.53572	2.76173	0.157221	0.00745065	0.0510887	1	0.0291614	0.135175	0	0	0	0	0	2	4	10	6	13	1	3
An03g06650	5.37388	0.488148	3.21986	2.72725	0.384851	4.51888e-11	7.90992e-10	1	9.09068e-10	1.3585e-08	7	5	4	10	7	6	40	46	55	82	33	51
An03g06690	3.35082	0.229594	3.07843	1.79499	0.814231	0.000226518	0.0284676	1	0.00138375	0.0842965	3	3	0	3	3	1	13	20	13	14	7	5
An03g06700	3.98585	0.128038	1.60743	0.854696	0.85217	0.0115608	0.179328	1	0.0423528	0.345939	6	6	5	11	7	2	18	12	20	7	11	18
An03g06730	3.49904	3.12005	8.91255	5.32516	0.306085	0.000955819	0.000594654	1	0.0049432	0.00325223	0	0	0	0	0	1	25	11	16	19	15	9
An03g06740	2.5017	1.93856	4.46145	2.10615	0.271339	0.006556	0.0580524	1	0.0262491	0.149242	0	0	1	0	2	2	10	2	10	9	6	4
An03g06790	7.11517	-0.0617849	-1.28079	-0.926243	0.833699	3.58893e-05	0.00220177	1	0.000266954	0.0100739	104	109	104	91	115	115	49	37	45	71	50	63
An03g06810	5.07241	0.743511	2.09323	1.77665	0.244439	0.000611074	0.0016797	1	0.00331994	0.00796059	5	9	6	20	15	2	22	27	34	91	25	21
An03g06850	5.00136	-0.14512	-1.53928	-0.53297	0.790428	0.00943955	0.338556	1	0.0355901	0.542888	38	27	14	35	25	13	11	6	8	41	3	13
An03g06870	3.81229	0.0261498	1.72179	1.78907	0.97173	0.00917987	0.00568614	1	0.0348163	0.0224071	7	5	1	6	3	4	11	15	13	26	12	11
An03g06900	3.48121	0.654484	-1.68475	-2.60624	0.349037	0.0486877	0.00199251	1	0.135203	0.00924881	10	9	5	9	13	15	4	2	1	5	0	2
An03g06920	4.40838	0.122122	-1.61195	-2.60297	0.836503	0.0148657	0.000255345	1	0.0518323	0.0015489	16	33	8	17	23	20	4	7	6	0	7	3
An03g06950	7.43074	0.158926	-1.0685	-0.917209	0.517638	4.02055e-05	0.000265723	1	0.000294303	0.00160424	176	155	59	178	152	102	54	47	68	100	74	66
An03g06970	6.4281	0.0474645	-0.979395	-1.5687	0.862785	0.000883869	2.24557e-07	1	0.00462094	2.62599e-06	81	69	53	71	79	66	32	32	35	34	16	29
An04g00010	6.80096	-0.0606217	0.793821	0.605513	0.835249	0.004888	0.0320834	1	0.0204755	0.0934641	61	55	44	49	51	57	72	108	88	114	64	84
An04g00030	5.50901	0.0307787	-1.16695	-1.59002	0.938533	0.00672578	0.00027308	1	0.0268262	0.00164348	38	50	24	40	42	34	9	28	10	16	13	12
An04g00040	9.39961	-0.0478607	-0.755672	-0.773548	0.791967	4.11692e-05	2.5369e-05	1	0.000300212	0.000195135	575	560	368	566	511	426	296	285	273	298	279	343
An04g00070	8.25555	-0.0236214	-1.32311	-1.34618	0.902049	7.54695e-11	2.32099e-11	1	1.462e-09	4.91853e-10	289	286	178	269	279	213	111	79	97	146	80	97
An04g00080	8.03037	-0.18552	-2.37811	-2.15024	0.509468	2.88695e-15	5.45308e-13	1	9.91646e-14	1.44916e-11	245	251	237	203	223	254	52	53	37	68	48	52
An04g00100	4.15861	-0.387748	3.33199	3.33691	0.688166	1.93808e-05	5.62561e-05	1	0.00015306	0.000396654	6	2	0	4	1	1	12	36	24	41	12	14
An04g00130	7.94786	-0.315769	1.7851	2.32577	0.274552	5.77331e-11	2.41444e-17	1	1.13951e-09	1.1025e-15	93	97	29	76	64	35	205	195	283	457	229	251
An04g00160	8.50528	-0.100233	-3.07477	-3.14665	0.746915	2.7212e-20	3.52306e-21	1	1.62243e-18	2.37075e-19	320	383	344	348	381	328	48	49	29	31	32	63
An04g00170	7.42565	-0.0824358	-1.05594	-0.715412	0.753683	0.000114587	0.00765502	1	0.000750881	0.0287046	123	144	117	132	122	128	71	63	49	103	69	80
An04g00180	8.25232	-0.0385125	-0.616343	-1.00552	0.876284	0.0140566	6.87034e-05	1	0.0495253	0.000474247	265	225	184	207	261	213	145	167	116	115	98	148
An04g00190	2.94178	0.155357	-3.38398	-3.65447	0.869423	0.0128967	0.00619167	1	0.0463535	0.0240761	4	5	10	4	10	10	0	0	2	0	2	0
An04g00200	3.72391	0.10382	-3.16189	-3.45381	0.878483	0.00104363	0.000320459	1	0.00534684	0.00189493	12	18	8	11	17	13	3	1	0	0	0	4
An04g00210	5.93544	-0.0602707	-0.891406	-0.287564	0.858891	0.0132859	0.400838	1	0.0474639	0.604276	51	53	28	62	47	23	19	20	28	56	29	29
An04g00220	5.1785	-0.636774	0.871807	2.11287	0.201656	0.0535631	5.45152e-06	1	0.146089	4.84033e-05	17	23	6	11	8	10	32	24	21	78	28	34
An04g00240	4.90309	0.0998829	-1.01733	-1.59473	0.843914	0.0601937	0.0038044	1	0.158937	0.0159946	26	24	19	33	25	20	8	20	5	6	14	6
An04g00250	5.46493	0.255681	-1.34273	-2.1258	0.508149	0.00185378	1.57466e-06	1	0.0088512	1.56473e-05	55	32	20	46	54	29	16	13	10	19	6	7
An04g00270	3.51027	-0.546663	-2.51574	-1.21245	0.497874	0.0084787	0.16723	1	0.0324674	0.329546	9	5	17	10	6	9	1	5	0	7	3	2
An04g00280	5.65008	0.347014	-3.14832	-3.0224	0.454354	1.08786e-07	2.30621e-08	1	1.29319e-06	3.12207e-07	38	33	48	37	62	65	6	4	4	14	5	4
An04g00300	6.8719	0.447052	2.39969	1.89983	0.17776	7.09847e-15	9.03778e-11	1	2.32712e-13	1.74201e-09	17	36	19	30	40	31	126	101	138	165	114	125
An04g00320	3.56232	-0.508085	-2.33086	-1.58577	0.484134	0.00695503	0.0563317	1	0.0275496	0.145829	19	6	11	9	12	6	4	1	2	2	6	1
An04g00350	5.10238	-0.264275	-1.35803	-0.413218	0.540818	0.00414107	0.352754	1	0.0177406	0.557727	33	32	19	21	29	21	14	10	7	12	21	22
An04g00430	5.60212	0.15809	1.34415	0.727297	0.694163	0.00040809	0.0539975	1	0.002327	0.141336	19	24	14	25	19	21	42	43	53	29	37	46
An04g00433	9.83182	-0.159502	-0.982744	-0.66911	0.441755	2.74748e-06	0.00134799	1	2.52333e-05	0.00659215	764	697	612	666	645	642	323	365	352	496	373	452
An04g00460	4.29206	-0.0252011	4.11776	3.92278	0.981694	4.16508e-06	1.08611e-05	1	3.71243e-05	9.11589e-05	2	3	0	5	0	0	17	36	26	15	39	18
An04g00470	5.20252	-0.850393	3.40451	3.77753	0.224324	4.3018e-11	5.41071e-10	1	8.66913e-10	9.52003e-09	4	11	1	6	3	0	55	43	58	48	36	44
An04g00490	4.91857	-0.395809	-2.3692	-0.399581	0.356631	1.08726e-05	0.370276	1	9.08574e-05	0.577182	28	30	22	16	28	19	6	3	6	19	15	17
An04g00540	3.8444	-1.3148	1.94007	2.68512	0.142487	0.00609021	0.00143842	1	0.024624	0.00696923	5	7	3	2	1	3	15	24	15	4	17	18
An04g00570	7.87761	0.0250787	-0.953531	-0.53873	0.906999	2.18325e-05	0.0131735	1	0.000170092	0.0451018	204	176	124	232	180	125	66	96	87	159	111	118
An04g00610	6.96736	-0.0106386	-1.61881	-1.52536	0.977242	3.58807e-05	8.05661e-05	1	0.000266954	0.000549866	94	82	117	77	133	111	38	36	26	36	38	45
An04g00620	5.63703	0.0690241	-1.72704	-1.55256	0.877131	0.000440241	0.00106379	1	0.00249181	0.00535035	42	27	46	33	49	49	13	12	11	28	7	16
An04g00650	5.87906	-0.243733	0.18452	0.894533	0.489779	0.593168	0.00830207	1	0.738221	0.0306684	33	32	28	28	28	26	33	33	37	86	36	46
An04g00680	6.73827	0.0118006	-2.3807	-2.00092	0.96792	4.50463e-12	6.57909e-10	1	1.06002e-10	1.14359e-08	124	84	77	103	110	86	11	19	23	24	21	34
An04g00730	7.98891	-0.300601	-1.23778	-1.12985	0.240254	2.61763e-06	1.94969e-05	1	2.41162e-05	0.000154193	222	215	205	190	217	156	90	88	95	98	97	74
An04g00740	2.68448	-2.29951	2.15777	4.72228	0.204414	0.0551128	0.00562381	1	0.149114	0.0222306	1	4	0	1	0	0	2	8	10	16	10	2
An04g00750	1.80975	0	6.67343	7.32802	1	0.018116	0.00911455	1	0.0610428	0.0331169	0	0	0	0	0	0	6	3	2	5	9	4
An04g00780	4.20283	-0.543079	3.09818	3.42062	0.53974	6.18085e-06	5.96318e-06	1	5.33957e-05	5.25006e-05	4	5	0	3	0	3	27	23	20	20	18	30
An04g00830	4.96021	0.0235968	2.63081	2.69396	0.970185	1.64112e-06	6.00884e-07	1	1.58425e-05	6.49236e-06	7	11	0	8	7	3	22	45	33	38	35	47
An04g00840	3.8884	-0.657186	2.78186	3.51171	0.512731	0.000457473	6.06393e-05	1	0.00257541	0.000423923	0	8	0	1	3	1	15	19	16	26	21	13
An04g00870	4.71593	0.0380334	0.809312	1.39184	0.940258	0.093817	0.00246846	1	0.2235	0.0110854	10	15	6	13	8	11	17	13	21	38	27	25
An04g00890	3.71614	-0.0366139	0.884483	1.58043	0.958456	0.178748	0.0119694	1	0.359998	0.0416235	6	6	3	7	5	3	10	5	11	17	12	18
An04g00920	3.20885	0.183725	2.34933	1.67337	0.843753	0.0040643	0.0361907	1	0.0174572	0.103132	4	2	1	4	2	2	13	11	9	15	4	9
An04g00990	9.68716	0.0551897	0.631105	0.738258	0.855034	0.0361721	0.0140151	1	0.106701	0.0474329	510	601	131	599	415	242	579	595	508	1140	507	587
An04g01000	10.5819	-0.165191	1.69968	1.84698	0.320532	1.65084e-25	8.5261e-30	1	1.66634e-23	1.46433e-27	538	612	303	543	439	341	1451	1434	1550	2135	1499	1395
An04g01060	1.61535	-3.15345	3.44583	6.98209	0.317221	0.0544824	0.0131218	1	0.147919	0.0449517	1	0	0	0	0	0	2	4	4	7	5	3
An04g01070	4.74609	0.00484568	3.69765	3.41836	0.995233	2.61521e-08	2.1603e-07	1	3.44711e-07	2.54177e-06	6	3	0	5	3	1	38	30	38	64	19	23
An04g01080	4.13898	0.510934	2.49392	2.45654	0.505267	0.000272837	6.33676e-05	1	0.00163093	0.000440587	3	5	1	4	7	2	12	20	15	39	17	21
An04g01090	7.62548	-0.161161	2.85974	2.92795	0.591214	3.82643e-27	6.92919e-28	1	4.40307e-25	1.00929e-25	47	39	17	29	38	25	176	257	259	273	213	253
An04g01160	6.98831	0.168578	1.86804	2.02272	0.581043	4.61971e-11	1.73098e-13	1	9.27732e-10	4.95482e-12	42	39	17	40	44	27	118	105	109	250	105	137
An04g01170	7.50581	0.197764	0.874803	0.649573	0.534856	0.00542267	0.0368036	1	0.0224294	0.104413	123	100	28	113	111	57	131	130	147	259	85	137
An04g01230	5.84956	0.145291	-2.89449	-2.67226	0.653712	7.02833e-11	3.04307e-11	1	1.37543e-09	6.34359e-10	65	62	32	67	74	39	4	8	8	15	7	8
An04g01260	6.3609	-0.044427	-0.750801	-0.712002	0.872028	0.00986694	0.0129465	1	0.0369352	0.0444702	69	82	35	65	64	52	33	35	35	51	36	31
An04g01320	5.54591	0.0974433	2.01447	2.06691	0.832814	1.32547e-06	3.36374e-07	1	1.30249e-05	3.8097e-06	12	16	7	16	11	11	35	38	60	88	38	48
An04g01350	7.12387	0.10067	-0.538247	-0.843723	0.71446	0.0570736	0.00273888	1	0.153047	0.0120938	128	112	58	99	118	100	73	51	67	53	51	83
An04g01360	3.95672	-0.276967	-3.57519	-3.11678	0.671231	0.000158698	0.000430326	1	0.00100337	0.00245501	28	12	11	18	20	6	3	1	0	0	3	2
An04g01420	5.25993	-0.0967916	-0.868754	-1.25348	0.821557	0.0542435	0.00673106	1	0.147456	0.0257837	35	47	14	28	40	21	18	11	19	9	17	12
An04g01450	7.70668	0.208568	-3.57976	-3.22411	0.631857	9.20934e-14	2.62077e-12	1	2.67482e-12	6.30903e-11	155	127	233	130	244	289	12	17	18	46	16	21
An04g01480	4.19887	0.469048	-2.00685	-2.58891	0.444461	0.00676023	0.000341194	1	0.0269356	0.00200312	21	13	9	22	21	17	7	2	1	0	6	4
An04g01510	6.5106	0.0254059	-1.40788	-1.06528	0.935932	3.94074e-05	0.00119739	1	0.000289937	0.00593885	69	70	68	79	80	67	27	23	28	31	35	47
An04g01550	3.67862	0.248496	-0.59336	-2.32739	0.716777	0.41256	0.00470137	1	0.621801	0.0191094	11	6	10	15	11	9	4	4	10	0	4	3
An04g01570	7.18584	0.103775	-1.20922	-0.857721	0.673143	5.05683e-06	0.000688842	1	4.43176e-05	0.00369018	134	129	66	131	124	101	46	41	46	114	43	59
An04g01610	5.65402	0.415859	-0.964115	-1.15933	0.275506	0.0202899	0.00333457	1	0.066937	0.0142995	40	35	25	56	44	38	12	22	15	41	15	12
An04g01630	6.85431	0.0414559	-2.80711	-2.41973	0.885312	1.45848e-15	1.31979e-13	1	5.17986e-14	3.83505e-12	136	99	84	103	111	120	11	17	16	31	14	24
An04g01640	5.43967	0.576635	-0.952992	-1.47097	0.0971999	0.0155368	7.48882e-05	1	0.0537529	0.000512939	34	31	19	47	52	30	13	16	12	19	14	16
An04g01650	3.42135	1.03673	-1.13515	-2.55108	0.135957	0.171638	0.001746	1	0.349749	0.00822736	7	9	3	15	19	6	2	2	4	2	2	3
An04g01665	3.49355	-0.430898	-3.64098	-3.37472	0.580665	0.00103374	0.00237082	1	0.0053104	0.0107363	7	12	16	9	8	12	3	0	0	0	1	2
An04g01680	4.72005	-0.513817	0.203167	1.36578	0.319351	0.679605	0.0053635	1	0.81131	0.0213778	12	13	15	12	8	10	18	11	17	41	23	20
An04g01720	5.53563	-0.393819	-1.57908	-1.33507	0.257954	4.64093e-05	0.000644338	1	0.000334065	0.00348748	50	54	29	45	39	21	15	15	12	13	13	17
An04g01730	6.02651	0.375091	-0.862331	-1.22332	0.263022	0.0169572	0.00046633	1	0.0578322	0.00263689	52	55	27	54	77	45	22	25	22	45	12	26
An04g01770	5.10745	-0.00122301	-1.03823	-1.28312	0.997564	0.0172994	0.00335126	1	0.0587594	0.0143624	28	25	26	34	25	25	12	15	11	16	10	11
An04g01780	2.97322	0.107411	-4.33786	-1.859	0.901763	0.0088786	0.0577679	1	0.0337962	0.148744	13	5	4	10	4	9	1	0	0	2	0	5
An04g01790	5.24259	0.916503	-1.23177	-1.90717	0.0629889	0.0254095	0.000229203	1	0.08026	0.00140814	24	34	11	39	46	42	7	10	10	3	11	21
An04g01820	7.03141	0.109035	-1.8836	-2.42127	0.65203	9.85487e-12	1.16492e-17	1	2.19767e-10	5.60868e-16	140	151	61	151	136	94	30	23	35	29	21	25
An04g01830	2.51972	-0.402888	-2.19241	-7.14985	0.654743	0.0445816	0.00967118	1	0.125859	0.0348314	8	6	5	7	4	4	2	0	2	0	0	0
An04g01840	3.85271	0.279479	-2.64193	-8.87122	0.669811	0.00202794	0.00103558	1	0.00955981	0.00523315	24	7	9	17	18	14	2	4	0	0	0	0
An04g01860	7.00407	0.172252	-1.01572	-0.843626	0.586174	0.00215916	0.00870361	1	0.0100834	0.0319364	118	105	55	116	126	76	51	45	32	120	34	43
An04g01880	4.21988	-0.338566	-2.19181	-2.09018	0.620726	0.00454067	0.00745824	1	0.0191882	0.0280831	10	15	25	12	19	15	2	5	5	0	5	6
An04g01890	4.18236	0.346164	-2.07407	-2.48179	0.611975	0.00938935	0.00145666	1	0.0354356	0.00703866	16	23	7	16	14	25	2	2	6	11	0	1
An04g01900	6.01348	0.161803	-1.92739	-2.71077	0.636084	1.02022e-06	5.45977e-11	1	1.02173e-05	1.08752e-09	75	47	44	88	68	41	19	14	9	10	11	10
An04g01920	4.6148	0.0893574	-1.71721	-1.88287	0.870309	0.00559124	0.00201808	1	0.0229534	0.00934115	27	14	19	16	30	21	1	10	7	9	3	8
An04g01930	6.95681	0.0999469	-1.52669	-0.946872	0.72846	1.11551e-06	0.00136333	1	1.11135e-05	0.00665584	118	114	58	102	126	85	38	26	30	101	40	38
An04g01940	7.51546	0.163627	-1.41945	-1.15645	0.448939	2.23238e-09	2.8096e-07	1	3.48549e-08	3.21825e-06	183	133	100	174	189	119	54	50	44	93	62	74
An04g01950	4.52242	-0.0395222	-1.18473	-2.37253	0.948179	0.0667447	0.000836971	1	0.172514	0.00437575	30	24	9	24	25	12	10	10	5	0	1	11
An04g01980	4.47884	0.175537	-1.62926	-1.32931	0.75732	0.0117274	0.027469	1	0.0428298	0.0818452	19	18	14	14	35	12	5	3	8	18	3	6
An04g02000	6.2493	-0.106525	-2.65463	-2.10314	0.708556	4.22945e-13	3.2677e-10	1	1.13711e-11	5.9496e-09	91	77	51	73	87	50	10	13	10	24	14	14
An04g02010	5.31765	0.555718	-0.655723	-1.38311	0.293179	0.23659	0.0110528	1	0.437776	0.0389585	33	39	8	55	36	24	7	18	20	32	12	4
An04g02040	5.11271	-0.167021	-1.78644	-1.08648	0.695282	0.000262931	0.017362	1	0.00157982	0.0565643	39	22	27	40	24	20	6	10	9	17	8	17
An04g02050	6.97867	-0.158143	-3.07083	-3.57416	0.606358	5.80477e-17	6.16021e-20	1	2.3941e-15	3.85248e-18	124	129	123	149	109	107	14	19	12	8	13	11
An04g02060	4.18202	0.291798	1.96904	1.72446	0.678414	0.00225858	0.00500613	1	0.0104796	0.0201559	2	9	3	8	8	2	11	18	23	20	23	17
An04g02090	4.14319	-0.849126	2.77886	3.31098	0.347834	8.02105e-05	3.92449e-05	1	0.000548089	0.000287637	3	8	0	3	2	1	14	21	33	15	17	29
An04g02110	3.35682	0.0468248	3.09803	2.07906	0.96435	0.000504878	0.0203074	1	0.00280503	0.0643385	5	1	0	4	0	2	9	17	20	7	10	9
An04g02120	7.17993	0.347503	-1.15793	-1.75185	0.235545	0.000188029	1.33841e-08	1	0.00116954	1.87817e-07	129	152	50	173	158	90	28	45	62	44	39	46
An04g02130	3.43471	-0.102541	-3.29532	-1.7803	0.877664	0.00141727	0.0218341	1	0.00699638	0.0679591	9	15	7	10	8	11	1	1	1	2	3	4
An04g02250	9.78256	-0.186744	-0.736133	-0.53317	0.376666	0.000539796	0.0120623	1	0.00297056	0.0418601	693	687	566	613	595	588	396	366	394	456	381	488
An04g02280	3.37245	-0.332637	-4.15901	-8.19061	0.735884	0.00284566	0.00346608	1	0.012806	0.0147501	2	6	21	3	13	13	1	1	0	0	0	0
An04g02290	3.70285	-0.744292	2.22195	2.73577	0.407023	0.00197499	0.000658447	1	0.00933317	0.00355382	2	5	3	0	2	4	11	14	20	22	10	13
An04g02300	8.35473	-0.0858985	-3.16965	-3.15151	0.802526	7.10791e-18	7.40177e-18	1	3.31136e-16	3.63984e-16	360	311	288	248	361	334	27	44	35	19	38	54
An04g02310	5.6764	-0.101544	-1.06489	-1.0031	0.77785	0.00577075	0.00856771	1	0.0235559	0.0315282	52	38	32	36	40	40	20	22	14	23	12	28
An04g02320	5.6589	0.448481	-1.13794	-1.06262	0.21108	0.00467409	0.00403274	1	0.0196726	0.0168072	41	36	23	37	64	38	17	17	9	27	19	25
An04g02330	4.51549	0.250463	-1.06501	-2.0258	0.624365	0.0580089	0.000565931	1	0.154659	0.00311736	19	19	14	16	19	27	6	8	10	6	2	9
An04g02350	6.08131	0.0930138	-1.61291	-1.37048	0.765635	5.72369e-06	4.43196e-05	1	4.97827e-05	0.000320441	56	58	46	61	56	60	16	19	16	35	17	23
An04g02360	8.05703	-0.109332	-3.87892	-3.58205	0.75485	1.59493e-22	1.89899e-20	1	1.20742e-20	1.22762e-18	229	242	299	210	300	278	28	15	12	34	18	21
An04g02380	5.38372	-0.0152153	6.52273	6.40671	0.991844	2.2008e-09	3.56364e-09	1	3.44402e-08	5.46757e-08	0	2	0	1	0	1	49	82	41	75	39	69
An04g02410	5.40922	0.168767	-1.33117	-1.11649	0.699489	0.00548208	0.0142283	1	0.0226102	0.0480133	46	34	18	51	42	20	7	16	13	31	17	7
An04g02420	6.4696	0.153883	-0.810952	-0.445313	0.577591	0.0061469	0.109651	1	0.024801	0.244242	72	72	36	74	82	48	31	31	34	72	31	58
An04g02430	7.11753	-0.226852	1.77222	1.68275	0.45013	1.86185e-10	2.44832e-09	1	3.39529e-09	3.86989e-08	47	66	26	64	33	25	154	153	136	147	118	140
An04g02470	6.22114	-0.280099	1.27389	1.67048	0.424723	7.99871e-05	3.01658e-07	1	0.000546887	3.43681e-06	36	35	15	30	28	14	52	68	73	101	79	59
An04g02530	3.40658	0.134123	-2.40946	-2.21897	0.858771	0.011902	0.0121339	1	0.0433956	0.042043	7	12	8	9	12	10	1	1	3	0	1	6
An04g02540	4.01869	0.0230421	-2.61576	-2.40719	0.971058	0.0012373	0.00153632	1	0.00623362	0.00737217	21	10	13	10	20	16	3	2	2	0	4	5
An04g02550	7.0122	0.272602	-2.3326	-1.84505	0.334697	1.86288e-12	1.00706e-09	1	4.63985e-11	1.69668e-08	135	118	65	125	151	110	26	20	13	64	19	36
An04g02590	12.1755	-0.187467	-1.65375	-1.66036	0.396582	9.22832e-14	7.45041e-14	1	2.67482e-12	2.19825e-12	4144	4408	3660	4010	3859	3550	1268	1236	1372	1199	1259	1323
An04g02620	3.28816	-0.270677	-5.0148	-8.10664	0.717984	0.00175776	0.00294911	1	0.00843826	0.0129032	7	11	13	12	9	8	1	0	0	0	0	0
An04g02630	6.01478	-0.0204405	-1.75802	-1.90348	0.950127	2.20999e-06	2.67203e-07	1	2.07087e-05	3.07471e-06	81	58	35	55	68	49	12	16	20	22	18	9
An04g02640	6.36229	0.0452501	-1.63793	-1.07185	0.890437	6.76854e-06	0.00171556	1	5.79506e-05	0.00810715	105	67	33	80	70	58	21	19	20	63	24	22
An04g02650	3.14428	0.236012	-1.57617	-2.75927	0.771876	0.0930335	0.00754233	1	0.222149	0.0283398	8	9	5	20	5	3	2	2	3	0	2	2
An04g02660	2.93679	-0.295883	-7.83696	-4.53234	0.709865	0.00415196	0.00487209	1	0.0177741	0.0197059	7	12	7	8	7	7	0	0	0	0	1	0
An04g02690	3.26359	1.94621	3.21336	0.518209	0.0539142	0.000936164	0.491653	1	0.00485245	0.682443	1	3	0	6	3	6	9	16	9	6	5	12
An04g02870	11.9848	-1.04637	-2.39216	-1.21396	0.0487423	6.74494e-06	0.0223446	1	5.77915e-05	0.069118	10972	2281	2192	2914	2725	1596	856	633	1104	837	898	1430
An04g02880	4.81505	-1.17001	-3.96476	-2.16222	0.0314254	9.71989e-08	0.00119254	1	1.16507e-06	0.00591998	71	18	27	18	18	16	3	1	3	2	6	4
An04g03080	2.35365	0	7.53509	7.63693	1	0.00635164	0.00563192	1	0.0254752	0.0222503	0	0	0	0	0	0	6	8	6	16	4	5
An04g03100	5.5884	-0.231988	-2.66193	-2.13285	0.587714	1.90097e-07	1.12982e-05	1	2.1744e-06	9.46205e-05	49	31	54	37	43	45	6	9	7	13	10	8
An04g03110	6.60719	-0.152503	-2.77457	-3.38699	0.620474	6.35304e-14	3.48729e-17	1	1.87496e-12	1.57985e-15	92	105	91	90	100	86	14	13	15	7	9	12
An04g03220	5.36996	0.551224	1.93682	1.5917	0.218216	3.20499e-06	2.82031e-05	1	2.91771e-05	0.000214665	15	7	8	16	16	13	35	40	34	54	46	43
An04g03230	8.13587	-0.0437267	1.9665	2.12893	0.845539	3.3048e-21	6.19466e-25	1	2.22388e-19	6.53963e-23	86	81	52	67	94	57	274	253	286	383	282	344
An04g03240	6.04537	0.237366	4.01247	3.61746	0.671818	8.72584e-18	3.01303e-16	1	3.96871e-16	1.22081e-14	6	9	2	6	7	7	82	90	83	86	57	119
An04g03270	3.39447	-0.983008	1.25402	2.20418	0.305132	0.129243	0.0148836	1	0.283438	0.0498153	7	2	4	3	3	1	3	15	12	6	6	21
An04g03290	7.22279	-0.164007	-1.79782	-1.05331	0.653581	2.73795e-06	0.00478568	1	2.51843e-05	0.0194178	108	124	132	104	130	120	21	43	44	52	43	88
An04g03310	4.18781	-0.591344	-1.85135	-2.60618	0.366434	0.00936878	0.00160972	1	0.0353717	0.00766363	18	11	25	9	15	16	4	7	5	0	2	5
An04g03380	3.73311	-1.59617	2.93636	4.81368	0.209839	0.000219346	2.43941e-05	1	0.00134399	0.000188265	2	3	1	1	0	1	11	17	15	33	13	16
An04g03430	3.16464	-1.06315	3.76239	5.45849	0.566068	0.00154655	0.000484435	1	0.00754714	0.0027312	1	0	1	1	0	0	9	9	8	22	12	13
An04g03520	2.96323	0	8.29964	8.10585	1	0.00224437	0.0028477	1	0.0104263	0.0125214	0	0	0	0	0	0	14	9	11	19	6	9
An04g03550	3.04484	-5.2103	3.35186	7.79673	0.0639172	0.000925216	0.00432213	1	0.00480436	0.0178298	0	3	1	0	0	0	21	5	13	10	9	7
An04g03570	3.9258	-0.0605068	5.06925	4.85205	0.968196	7.55459e-06	2.15487e-05	1	6.43454e-05	0.000168452	1	0	1	2	0	0	28	19	17	31	15	16
An04g03580	5.04795	-0.0222276	5.24684	4.96704	0.983943	4.28188e-10	3.141e-09	1	7.46539e-09	4.89749e-08	2	2	0	3	1	0	37	37	67	75	30	31
An04g03590	2.65704	0	8.46436	7.13022	1	0.00207005	0.00982084	1	0.00972645	0.0353041	0	0	0	0	0	0	10	22	6	7	2	8
An04g03610	1.86349	0	5.53888	7.74234	1	0.057801	0.00683078	1	0.154391	0.0260702	0	0	0	0	0	0	2	3	0	21	3	4
An04g03690	6.08698	0.180886	3.01068	2.99597	0.733497	2.89341e-10	9.80133e-11	1	5.13804e-09	1.8766e-09	14	10	5	18	5	10	68	62	87	175	71	46
An04g03790	8.38163	0.22532	-0.966121	-1.2078	0.270278	5.58769e-06	8.65353e-09	1	4.86734e-05	1.25569e-07	330	209	178	340	304	226	122	118	111	178	108	116
An04g03850	3.09463	-0.835891	2.71169	3.26182	0.493383	0.00322262	0.00234499	1	0.0142571	0.0106529	1	2	2	1	2	0	14	4	14	12	9	9
An04g03860	7.4127	-0.233327	0.655961	0.593486	0.386626	0.0124175	0.0250506	1	0.0449193	0.0761981	112	89	68	79	95	63	124	164	118	180	116	87
An04g03870	4.43697	-0.144546	-1.84816	-1.90582	0.810192	0.00613581	0.00486345	1	0.0247649	0.0196778	14	18	23	19	21	16	2	6	8	1	8	6
An04g03890	4.75665	0.281458	1.78522	2.01439	0.686996	0.00678769	0.00143811	1	0.0270216	0.00696923	11	8	2	22	1	3	18	25	22	58	19	34
An04g03950	6.95895	-0.176768	-2.4912	-1.52209	0.578412	4.2663e-12	5.79658e-06	1	1.00806e-10	5.12298e-05	102	113	116	93	112	110	26	17	17	46	34	39
An04g03990	6.35391	-0.236141	-1.24653	-1.13815	0.552458	0.00256575	0.00594205	1	0.011702	0.0232806	74	49	75	61	57	65	31	29	26	22	20	47
An04g04000	3.43614	0.148957	2.06711	2.37993	0.873085	0.0123497	0.00246023	1	0.0447303	0.0110691	2	3	2	1	5	2	8	15	5	18	15	11
An04g04030	6.78348	0.277407	-2.48191	-3.21676	0.341643	1.11513e-12	3.08028e-19	1	2.8455e-11	1.77224e-17	102	112	71	103	119	127	13	20	16	14	9	18
An04g04040	3.39749	-0.121476	-2.93508	-3.38493	0.858752	0.00217598	0.00108945	1	0.0101496	0.00545771	14	13	6	11	9	10	0	2	2	0	2	1
An04g04070	6.7148	-0.152744	-1.14466	-0.782673	0.658591	0.00146609	0.0271011	1	0.00720954	0.0810216	81	63	91	88	68	77	43	32	35	55	50	39
An04g04100	5.96307	-0.26624	1.49295	2.03493	0.489373	1.69005e-05	5.91548e-09	1	0.000135522	8.84018e-08	19	26	15	24	17	11	54	58	49	112	47	71
An04g04120	9.29056	-0.37539	1.5266	2.0184	0.201871	1.26823e-07	3.30787e-12	1	1.49677e-06	7.86439e-11	243	274	128	200	183	123	589	642	502	446	831	752
An04g04130	4.86087	-0.200717	1.34608	1.4079	0.741366	0.0182536	0.0143161	1	0.0614165	0.048267	8	23	4	13	15	3	35	19	27	17	33	30
An04g04140	10.4879	-0.225424	1.60246	1.72879	0.431736	1.81337e-08	1.29025e-09	1	2.48115e-07	2.13317e-08	580	715	236	450	478	351	1494	1578	1134	1047	1729	1487
An04g04160	1.85746	3.0667	7.66868	2.90842	0.334491	0.00689405	0.116356	1	0.0273268	0.255323	0	0	0	1	0	0	6	5	11	0	5	2
An04g04190	2.74308	-0.710033	2.97853	1.53227	0.57164	0.00233966	0.190304	1	0.0107906	0.360583	2	2	1	0	1	2	10	13	14	2	6	1
An04g04200	7.84856	-0.377136	2.43567	2.48251	0.14887	1.47768e-25	5.13572e-25	1	1.50475e-23	5.57516e-23	54	63	43	56	42	31	271	316	245	292	228	235
An04g04210	9.3901	-0.233497	5.22171	4.72201	0.475415	9.30083e-75	2.89466e-59	1	7.64462e-72	2.3792e-56	28	43	21	46	22	14	944	1112	1202	1135	501	683
An04g04220	15.1128	-0.58226	6.66454	6.28125	0.00580901	1.16949e-226	1.66963e-199	1	6.72867e-223	1.92124e-195	738	955	345	596	409	352	63485	65117	60757	35716	33257	40091
An04g04310	5.38876	-0.388975	4.2724	4.52003	0.641598	2.88696e-11	5.56406e-11	1	6.01545e-10	1.1058e-09	4	3	2	3	2	2	56	37	71	110	24	48
An04g04350	3.59428	1.35405	4.90055	2.86988	0.318798	5.34086e-05	0.00157041	1	0.000377734	0.00751069	2	0	0	0	3	2	17	18	20	5	16	16
An04g04360	4.29959	-0.00792008	2.85693	2.16913	0.991383	4.41549e-06	0.00054382	1	3.9114e-05	0.00300997	2	3	6	5	5	2	28	22	30	26	10	22
An04g04370	6.40457	-0.0971964	2.24817	2.16793	0.790515	5.0269e-12	3.33566e-11	1	1.1737e-10	6.8911e-10	23	24	15	24	23	13	92	69	119	97	80	104
An04g04380	2.52617	-0.971262	4.00384	3.95881	0.632335	0.00557619	0.0254399	1	0.0228998	0.0771578	2	0	0	0	1	0	5	1	23	9	3	5
An04g04400	1.82368	0	5.79793	7.67301	1	0.0412441	0.00604101	1	0.118708	0.0236121	0	0	0	0	0	0	1	3	2	8	6	10
An04g04500	5.24192	-0.179102	1.99207	2.58793	0.750358	6.96068e-05	2.35011e-07	1	0.000481928	2.73712e-06	11	6	9	3	14	7	33	29	39	45	59	45
An04g04510	7.29766	0.0667477	0.810236	1.19496	0.834414	0.0097141	0.000103284	1	0.0364461	0.000691789	85	102	18	83	77	47	101	98	118	246	111	154
An04g04540	6.46658	0.62661	1.59298	1.05252	0.0521866	2.8587e-07	0.00028776	1	3.16908e-06	0.00172282	31	31	16	44	44	34	71	66	84	143	56	79
An04g04550	2.7039	1.40749	4.07312	1.43984	0.310401	0.00126316	0.147571	1	0.00634714	0.302154	1	1	0	1	0	4	10	12	9	5	5	5
An04g04560	5.97853	-0.673363	3.72558	3.66002	0.245449	1.35314e-16	4.38519e-13	1	5.35071e-15	1.18174e-11	3	14	6	10	1	4	93	96	102	64	64	68
An04g04580	3.71993	-2.38719	3.77331	5.19147	0.14866	4.36987e-06	0.00075412	1	3.87695e-05	0.00399157	1	2	2	0	1	0	26	15	25	15	8	16
An04g04630	5.32209	-0.8289	0.156264	1.11716	0.0484395	0.691026	0.00656278	1	0.82001	0.0252737	39	27	13	22	15	8	30	20	31	48	28	27
An04g04650	4.01204	-1.1617	-1.67725	0.0788832	0.0559679	0.00943043	0.901647	1	0.0355674	1	23	8	17	7	9	7	4	5	6	11	8	7
An04g04740	5.73303	-0.205163	2.15751	1.34145	0.677957	2.07202e-06	0.00411198	1	1.95753e-05	0.0170941	13	19	16	14	9	20	81	64	67	24	33	59
An04g04750	7.83795	0.0819997	1.41443	1.19056	0.749848	1.19916e-08	1.31116e-06	1	1.68341e-07	1.32696e-05	120	87	46	95	114	61	208	218	197	340	157	170
An04g04770	5.31575	0.738204	-1.21101	-0.89317	0.0856805	0.0135937	0.0374948	1	0.0482487	0.106034	31	33	8	51	34	32	9	5	14	36	12	21
An04g04810	5.4862	-0.0788311	-0.918136	-0.972157	0.834252	0.0219551	0.0148556	1	0.0711383	0.0497361	33	44	27	44	32	27	17	21	15	28	18	10
An04g04890	5.59426	-0.935107	1.94456	2.80676	0.124276	0.000317887	1.09728e-06	1	0.00186915	1.12235e-05	6	38	2	9	8	6	59	59	38	76	36	62
An04g04900	8.39764	-0.310794	1.4834	1.45985	0.199384	1.77793e-10	5.27289e-10	1	3.25774e-09	9.29176e-09	139	177	77	125	102	92	355	372	299	275	289	347
An04g04910	5.15887	-0.109962	1.12448	0.936821	0.801839	0.00578316	0.0228285	1	0.0235814	0.0702937	14	20	12	17	14	13	34	33	29	48	21	23
An04g04920	4.06405	-0.401853	1.57631	2.06262	0.576046	0.0125147	0.0015603	1	0.0452283	0.00746855	8	6	3	5	5	3	15	26	6	26	15	17
An04g04930	5.22586	-1.03751	1.91465	2.4883	0.0859833	0.000224893	1.34182e-05	1	0.00137505	0.000109973	9	28	3	10	4	5	40	63	32	31	38	40
An04g04970	6.13325	-0.112364	1.43554	1.47625	0.749424	9.55784e-06	5.40328e-06	1	8.03375e-05	4.80862e-05	33	30	14	25	30	17	70	46	78	77	56	78
An04g05000	3.72016	0.0601955	-1.1647	-2.22205	0.921613	0.0869994	0.00321013	1	0.210448	0.0138556	13	12	8	10	14	11	3	8	3	2	2	4
An04g05120	5.35298	0.762811	2.25795	0.749331	0.115544	8.69754e-07	0.0839792	1	8.88833e-06	0.199371	10	18	4	28	16	11	44	37	60	54	19	27
An04g05220	5.93159	0.0478054	-0.12713	-1.08702	0.878705	0.689623	0.00118463	1	0.818839	0.00588834	56	42	29	49	54	32	34	30	46	26	19	22
An04g05240	8.68283	0.325657	5.01659	2.83945	0.294906	1.03547e-72	8.06742e-26	1	7.94347e-70	9.87572e-24	31	38	14	30	37	36	864	735	900	237	225	317
An04g05250	6.7962	0.183769	1.17185	0.609168	0.522583	2.2798e-05	0.0261909	1	0.000176183	0.0789345	67	51	24	66	57	39	94	103	98	122	49	96
An04g05260	5.12619	0.366324	2.62094	2.26986	0.503777	6.65982e-08	5.5561e-07	1	8.21378e-07	6.05436e-06	8	6	5	9	8	8	34	33	44	49	25	56
An04g05280	4.64623	-0.263766	-1.66307	-3.76689	0.628971	0.00532853	4.7268e-06	1	0.0220797	4.2593e-05	16	34	23	22	13	28	9	8	6	0	2	3
An04g05290	3.37387	-0.257065	-2.79766	-1.13949	0.726727	0.00464402	0.154395	1	0.019589	0.311361	17	7	6	9	14	3	1	3	0	4	4	4
An04g05320	3.90419	-0.771794	1.05107	1.60449	0.251565	0.0712067	0.0115921	1	0.181197	0.0405071	8	11	3	5	6	2	18	11	13	19	10	13
An04g05330	3.94375	-1.3383	1.93315	3.04513	0.108585	0.00178273	7.467e-05	1	0.00854745	0.000511749	5	8	2	4	1	1	21	15	17	23	17	12
An04g05340	3.04357	-0.897135	2.12538	1.57872	0.386319	0.0112658	0.108724	1	0.0414435	0.242742	4	3	2	4	0	1	16	9	12	2	5	8
An04g05350	9.15389	-0.354057	1.09761	0.823041	0.235088	0.000197773	0.00551394	1	0.00122551	0.0218714	282	212	275	199	218	233	606	544	541	362	406	449
An04g05360	4.94425	-0.744595	1.19781	2.16147	0.1952	0.0193143	6.15813e-05	1	0.0643082	0.000429204	12	15	9	6	9	7	23	23	33	70	12	31
An04g05370	7.9315	-0.409577	0.960134	0.784415	0.145451	0.000449312	0.00477926	1	0.00253816	0.0193986	107	143	109	94	91	99	263	216	214	161	148	212
An04g05400	8.90002	-0.281878	2.21255	2.29098	0.197422	5.18734e-27	2.8385e-28	1	5.90997e-25	4.3152e-26	140	141	84	125	114	72	583	465	558	512	478	580
An04g05440	7.31346	-0.15821	2.01041	2.29181	0.587419	4.06105e-14	7.97893e-18	1	1.22012e-12	3.90696e-16	56	58	14	50	35	28	171	139	157	239	161	185
An04g05480	4.01216	-0.74392	3.91308	4.25053	0.5214	1.82099e-06	1.28039e-05	1	1.74038e-05	0.000105336	3	2	0	2	1	0	23	32	14	25	17	18
An04g05550	5.83119	-0.649062	0.329976	1.57163	0.1335	0.424412	0.000166705	1	0.632313	0.00105865	22	25	35	20	19	19	24	41	42	60	50	73
An04g05560	5.3376	0.260951	1.85444	1.41307	0.584225	2.77391e-05	0.000974879	1	0.000210968	0.00498132	9	14	11	9	17	16	38	29	53	49	37	35
An04g05590	3.78671	-0.0582027	2.02403	0.536124	0.93737	0.00230425	0.447535	1	0.0106572	0.64566	3	5	6	6	8	1	21	23	13	6	7	9
An04g05630	5.95896	0.264799	-0.822857	-0.927497	0.450868	0.0280928	0.0102032	1	0.0872271	0.0364411	71	43	19	73	57	30	21	28	19	35	27	25
An04g05640	5.42299	0.343249	-1.29268	-0.91158	0.420084	0.00630491	0.0360917	1	0.0253231	0.102926	38	27	22	30	60	25	8	11	15	36	10	21
An04g05650	4.63539	-0.0578885	-2.97194	-2.88748	0.915144	2.50845e-05	2.28273e-05	1	0.000192303	0.000177243	21	22	26	20	23	28	5	3	1	8	1	2
An04g05660	5.84897	-0.145047	-1.39141	-0.595724	0.662266	0.000156429	0.0828191	1	0.000990659	0.197186	50	53	34	35	60	33	16	14	20	35	25	30
An04g05670	4.26704	-0.331858	1.58952	1.86232	0.620827	0.00770833	0.00236571	1	0.0300779	0.0107174	13	3	4	5	7	4	15	20	21	25	9	29
An04g05680	6.01342	0.109722	1.26459	1.49852	0.804538	0.00299175	0.000318696	1	0.0133773	0.00188546	35	28	7	31	39	6	54	56	40	76	70	69
An04g05710	4.8272	-0.103871	1.06048	1.13361	0.832553	0.0204486	0.0129731	1	0.0673831	0.0445432	14	18	5	17	13	5	25	21	25	38	20	23
An04g05750	5.58863	0.00801383	-1.11499	-1.39734	0.983421	0.00716025	0.000793642	1	0.0282071	0.00416626	48	31	34	46	40	34	16	26	9	21	11	17
An04g05780	10.0233	-0.0398725	0.621263	0.453931	0.8302	0.000772002	0.0139668	1	0.00408997	0.0473528	505	721	368	633	531	437	729	747	866	1033	624	694
An04g05783	6.84924	-0.375615	0.95486	1.19597	0.152545	8.98233e-05	1.67948e-06	1	0.000605505	1.65887e-05	66	64	33	50	40	37	94	108	94	139	80	94
An04g05830	5.92416	0.0982034	-1.86171	-1.70514	0.758529	7.48057e-07	1.59315e-06	1	7.72701e-06	1.57901e-05	53	59	39	62	60	46	12	11	17	30	12	14
An04g05850	7.78171	0.140363	-1.96517	-2.01155	0.586558	2.36806e-12	2.34952e-13	1	5.76095e-11	6.57809e-12	233	212	120	198	259	173	48	41	47	99	28	47
An04g05870	6.2885	0.48477	1.29859	0.724414	0.155457	8.67657e-05	0.0223557	1	0.000587994	0.0691337	39	32	14	27	59	32	59	65	69	87	57	65
An04g05880	4.05462	0.665373	4.36504	3.79265	0.566343	8.002e-06	4.53701e-06	1	6.79049e-05	4.11082e-05	0	2	1	3	2	0	13	19	27	39	19	16
An04g05950	7.27331	-0.0656719	-1.61874	-1.93251	0.771724	8.8415e-11	2.88162e-14	1	1.68442e-09	8.86598e-13	168	145	99	146	137	120	39	36	53	43	29	41
An04g05960	5.31265	0.0457154	-2.89645	-2.24527	0.901305	1.99633e-08	4.09772e-07	1	2.70574e-07	4.56903e-06	41	47	23	47	46	25	6	5	3	9	7	10
An04g05980	3.99915	-0.442061	0.813806	1.75501	0.518511	0.194645	0.00564642	1	0.382345	0.0222893	7	11	3	4	4	7	13	15	6	28	10	19
An04g05990	2.84564	0.847312	-2.84284	-3.85911	0.301245	0.0262376	0.00193522	1	0.0824008	0.0090156	7	4	4	9	12	7	1	1	0	0	1	1
An04g06010	4.6265	0.57443	2.09298	1.62938	0.347277	0.000230537	0.00184149	1	0.0014036	0.00863491	3	10	4	16	9	2	22	23	24	30	23	32
An04g06080	4.4496	0.0195886	-1.64529	-1.05263	0.967434	0.00372633	0.0405196	1	0.0161746	0.113058	26	18	10	19	22	14	5	7	4	12	10	6
An04g06090	4.64595	0.628409	-2.22884	-2.31459	0.322311	0.00309704	0.00080897	1	0.0137756	0.00423706	13	15	21	19	41	25	3	4	4	17	2	1
An04g06100	3.15561	0.699806	2.67914	1.8694	0.496929	0.00405794	0.0242689	1	0.0174495	0.074075	3	2	0	4	2	2	15	6	8	7	9	14
An04g06110	8.99326	-0.378052	-1.54456	-1.32569	0.233366	1.51582e-06	3.75895e-05	1	1.47818e-05	0.000276385	378	445	508	382	348	402	161	160	158	140	178	156
An04g06120	8.6841	0.198981	-0.694495	-0.692885	0.381866	0.00277447	0.00247618	1	0.012515	0.0111129	348	301	183	356	364	256	152	177	156	365	141	160
An04g06150	6.16493	0.210097	0.763974	0.899823	0.52148	0.0167475	0.00323718	1	0.0572701	0.0139514	38	36	17	44	32	30	42	52	50	109	46	61
An04g06160	6.11512	0.242294	-0.923802	-1.61383	0.619175	0.066337	0.00141764	1	0.171807	0.00689177	47	47	51	53	61	69	12	33	33	7	22	33
An04g06180	6.27461	0.306694	1.06891	0.390381	0.366075	0.00119493	0.228973	1	0.00604665	0.410724	39	29	28	35	44	43	71	77	47	66	53	53
An04g06200	5.65129	0.0247099	0.85542	1.04985	0.946547	0.014846	0.00212487	1	0.0517991	0.00975695	32	24	10	29	20	18	33	34	43	59	41	47
An04g06210	7.92189	0.0229754	0.760402	0.839883	0.92824	0.00241888	0.000719095	1	0.0110893	0.00383617	138	152	52	163	123	65	181	160	187	304	161	197
An04g06220	4.28543	-0.733687	1.45381	2.41087	0.28396	0.0128593	0.000122266	1	0.0462412	0.000804043	9	9	3	7	6	0	10	23	20	24	22	24
An04g06320	3.40761	0.0622224	-3.30792	-4.14686	0.927762	0.00163077	0.000546912	1	0.00790777	0.00302273	15	11	6	11	11	11	1	0	2	0	0	2
An04g06380	4.79228	-0.113914	2.0065	1.77015	0.835222	2.96435e-05	0.000279927	1	0.000224413	0.00167767	5	13	6	8	10	5	34	26	32	37	19	28
An04g06390	5.12522	-0.0437722	2.61202	2.61719	0.938066	5.1558e-08	4.22727e-08	1	6.51238e-07	5.53293e-07	7	8	5	10	5	5	51	28	37	50	32	48
An04g06400	5.25338	-0.200397	2.42879	2.59947	0.702095	3.88792e-08	8.02435e-09	1	4.982e-07	1.17476e-07	13	8	4	11	6	5	50	36	39	56	43	41
An04g06440	8.88493	-0.0453358	0.9109	0.797071	0.856766	0.000242532	0.0013049	1	0.0014704	0.00640982	261	195	176	176	225	227	390	394	376	385	383	397
An04g06460	2.99122	-1.81811	-2.84935	0.519468	0.0763347	0.0136085	0.626125	1	0.0482862	0.780756	4	11	12	5	2	2	1	3	0	13	1	1
An04g06500	4.95216	-0.516404	1.39603	2.25041	0.329174	0.00254594	2.84325e-06	1	0.0116171	2.6708e-05	13	17	3	11	8	4	21	29	29	54	25	38
An04g06510	8.78794	-0.474478	2.98223	3.47892	0.488453	1.00847e-05	2.84204e-07	1	8.45194e-05	3.25083e-06	82	139	8	92	45	20	478	494	540	1027	356	470
An04g06520	1.87371	4.05544	7.29908	2.53178	0.17092	0.00903569	0.0742886	1	0.0343487	0.181716	0	0	0	2	0	0	7	4	6	6	4	2
An04g06550	9.42239	-0.837201	2.01935	2.39653	0.0142127	1.519e-09	1.31461e-12	1	2.44122e-08	3.32467e-11	139	425	103	155	119	97	764	1032	675	833	435	826
An04g06560	8.80112	-0.314965	1.49009	1.7425	0.266306	7.17457e-08	3.53769e-10	1	8.80471e-07	6.3906e-09	130	223	115	135	111	137	397	402	469	731	263	457
An04g06570	3.79212	-0.329787	1.80447	2.2433	0.683596	0.0102628	0.00189041	1	0.0382554	0.00883549	2	7	3	6	2	2	9	21	10	25	10	16
An04g06580	3.56268	0.39713	3.01093	2.65	0.689785	0.00046321	0.000797502	1	0.00260112	0.00418177	1	2	2	4	2	1	11	16	12	25	6	17
An04g06590	1.60983	-4.12937	1.73851	7.23802	0.171878	0.275686	0.0112014	1	0.482848	0.0393811	1	1	0	0	0	0	2	4	0	3	6	8
An04g06670	3.67357	0.881903	-1.11414	-2.03463	0.17083	0.141342	0.00430971	1	0.30352	0.0177876	10	8	5	17	19	8	1	5	4	4	5	2
An04g06700	4.79447	-0.143949	-2.38128	-5.40076	0.804702	0.000346653	2.82043e-06	1	0.00200954	2.65153e-05	23	20	35	14	27	36	6	5	5	0	2	0
An04g06840	9.37539	0.438243	4.27909	3.90031	0.133373	2.0918e-55	1.37085e-49	1	8.91494e-53	7.88719e-47	56	62	18	60	60	59	709	991	703	958	697	1205
An04g06850	8.75209	0.258983	-0.444472	-0.828439	0.331016	0.0987123	0.00198759	1	0.232334	0.00922972	350	275	210	354	354	318	216	202	172	159	247	185
An04g06870	6.24337	0.152609	1.94881	1.814	0.693832	5.84514e-08	2.30361e-07	1	7.27135e-07	2.6884e-06	26	30	7	31	19	19	99	68	54	104	79	73
An04g06880	2.45715	-2.09294	0.522484	3.44917	0.144537	0.629095	0.0119969	1	0.770761	0.0417065	2	4	2	2	0	0	4	4	3	19	1	5
An04g06890	4.56363	-0.0290644	2.04025	1.75139	0.964041	0.000447602	0.00259898	1	0.00253099	0.0115917	9	6	5	6	8	6	24	35	19	11	27	30
An04g06950	6.99235	0.0236821	0.774012	0.912966	0.939343	0.010916	0.00233888	1	0.0403115	0.0106335	70	79	27	78	65	37	70	126	79	163	101	93
An04g06960	7.25186	0.252147	3.39003	1.53049	0.470065	3.50831e-26	1.58822e-06	1	3.70368e-24	1.57549e-05	42	33	8	46	21	29	254	252	277	151	62	91
An04g07000	6.53595	-0.337274	0.901964	1.12696	0.309355	0.00419503	0.000420364	1	0.0179118	0.00240533	56	62	19	47	31	29	83	75	75	67	76	98
An04g07010	4.58449	0.428571	-0.394771	-1.59696	0.406929	0.467929	0.00432302	1	0.668063	0.0178298	19	20	9	24	18	22	10	11	13	2	7	13
An04g07040	2.72229	-0.672175	-1.61737	-7.11547	0.459893	0.102258	0.0101842	1	0.238766	0.0364057	12	12	1	6	7	2	2	3	2	0	0	0
An04g07090	5.75407	1.02667	2.28622	1.50118	0.0532545	8.52037e-06	0.00146831	1	7.19852e-05	0.00708422	13	12	6	15	29	19	50	61	30	139	31	37
An04g07120	3.67383	1.2692	2.13977	1.52994	0.124332	0.00699604	0.0168071	1	0.0276792	0.0551465	4	3	0	9	6	2	8	10	10	19	18	13
An04g07180	3.97192	-0.22919	-1.06683	-2.98658	0.702437	0.0954446	0.000410683	1	0.225937	0.00236047	12	13	16	13	12	13	6	5	9	0	3	2
An04g07210	3.02539	-0.309456	-2.27363	-2.91404	0.704975	0.0219479	0.0102036	1	0.0711383	0.0364411	12	12	3	11	9	2	1	1	3	1	0	2
An04g07260	7.22312	-0.0447822	-0.233912	-0.719119	0.871414	0.402236	0.0110409	1	0.612645	0.0389383	103	131	76	90	129	90	86	79	88	54	63	79
An04g07330	3.08507	-0.453888	-2.72499	-2.40812	0.574727	0.00857891	0.0204215	1	0.0327639	0.0644911	11	11	6	9	7	5	0	0	4	0	2	2
An04g07340	5.35809	0.216799	-2.08486	-1.5722	0.626304	6.99251e-05	0.000952423	1	0.00048355	0.0048861	47	47	11	33	49	34	3	7	12	20	14	8
An04g07370	6.98794	-0.470593	-1.40663	-1.15141	0.243858	0.000671476	0.00567928	1	0.00361228	0.0223883	81	98	144	79	85	100	31	47	54	69	26	40
An04g07420	4.62112	-2.00114	2.65466	5.24178	0.055049	4.55893e-05	5.02572e-08	1	0.000329313	6.47603e-07	2	3	6	1	1	1	26	27	17	35	53	27
An04g07435	7.56048	-0.0156364	7.69121	7.62592	0.988358	2.94372e-22	4.17609e-22	1	2.17137e-20	3.20362e-20	2	2	0	3	0	1	200	380	189	401	245	200
An04g07450	6.84548	-0.321459	-1.9299	-1.25382	0.326468	4.71644e-08	0.00026544	1	5.99692e-07	0.00160337	102	105	103	89	71	102	25	32	25	38	33	48
An04g07480	4.96039	0.138393	-1.30201	-1.03155	0.756546	0.00915858	0.0276768	1	0.0347471	0.082315	31	28	13	29	27	23	10	14	3	22	11	9
An04g07490	3.54289	0.224977	3.39947	3.15237	0.83815	0.000204031	0.000264776	1	0.00125887	0.00160104	2	0	2	2	3	0	10	13	18	23	13	11
An04g07510	8.0171	0.1739	4.14204	3.79128	0.631339	5.95444e-38	1.04661e-33	1	1.34348e-35	2.36145e-31	24	19	17	21	22	26	311	458	246	419	319	289
An04g07520	4.05617	0.610077	4.18111	3.26108	0.556189	1.69757e-06	1.64932e-05	1	1.6319e-05	0.000132164	2	2	0	1	2	3	24	23	20	35	15	14
An04g07540	3.41917	0.463948	-3.11891	-5.36496	0.530497	0.00418774	0.000771324	1	0.0178939	0.00406345	7	7	11	9	16	13	0	2	1	0	0	1
An04g07600	2.21718	0.449624	-0.749312	-7.14552	0.656754	0.499069	0.0103039	1	0.690534	0.0367649	4	2	4	8	3	4	3	1	2	0	0	0
An04g07710	3.85167	0.986254	4.98258	1.96476	0.384403	3.59773e-07	0.015629	1	3.90956e-06	0.0518429	1	2	0	2	3	1	23	31	34	5	8	11
An04g07810	6.09342	0.427865	2.11853	1.65617	0.279432	8.94845e-09	2.20121e-06	1	1.28873e-07	2.10727e-05	22	27	3	29	20	19	72	57	74	78	71	75
An04g07820	8.3851	-0.326324	1.45281	1.55143	0.341058	1.51842e-05	4.27011e-06	1	0.000122786	3.8966e-05	99	94	146	76	118	109	324	323	344	433	258	291
An04g07830	6.63106	-0.336143	1.30443	1.46324	0.362529	0.000187723	3.61908e-05	1	0.00116827	0.000267984	40	27	44	25	36	34	83	100	97	96	91	92
An04g07840	3.8202	-1.28841	2.90682	4.20535	0.24385	9.90278e-05	1.76559e-05	1	0.000663135	0.000140503	2	3	2	3	0	0	12	22	16	24	16	18
An04g08200	8.28741	-0.487015	-1.37019	-0.64468	0.0448022	3.88511e-08	0.00922742	1	4.982e-07	0.0334847	260	305	249	247	175	197	97	110	107	179	123	124
An04g08300	5.96242	-1.42223	5.00105	6.43103	0.16572	2.60922e-16	5.74066e-13	1	1.01092e-14	1.50817e-11	1	6	1	0	1	2	64	94	82	144	54	89
An04g08310	6.09987	-0.847604	2.40711	3.16244	0.0476209	9.37331e-13	1.31999e-16	1	2.42379e-11	5.60486e-15	17	19	11	15	7	5	71	78	87	97	73	83
An04g08320	4.1936	1.71239	3.59909	1.9396	0.0436694	6.05665e-06	0.000838241	1	5.2362e-05	0.0043804	2	1	2	9	3	5	15	26	17	22	21	25
An04g08340	5.70959	-0.561295	1.26222	1.96341	0.195974	0.00128149	1.34188e-06	1	0.00640855	1.35328e-05	23	21	16	17	12	13	43	55	40	42	49	79
An04g08420	6.40029	-0.436177	-2.18468	-1.35652	0.280809	5.89257e-07	0.00143272	1	6.18666e-06	0.00695625	72	51	104	66	69	59	19	14	21	40	19	24
An04g08430	4.51427	0.224117	-3.4876	-1.91475	0.738418	0.000138221	0.00787511	1	0.000889046	0.0293931	10	26	19	26	27	18	2	0	3	18	0	4
An04g08440	6.60347	-0.539683	-1.92656	-1.7469	0.204451	1.48862e-05	0.000110403	1	0.000120716	0.000735188	71	68	130	70	86	63	38	20	20	24	21	24
An04g08450	6.50567	0.231583	0.904205	0.787242	0.431216	0.00153185	0.00428526	1	0.00748491	0.017693	42	53	20	62	43	32	63	68	69	112	60	80
An04g08460	7.28659	-0.0478367	-3.25724	-3.02236	0.885989	5.31607e-17	8.36925e-16	1	2.22444e-15	3.14722e-14	155	124	158	128	172	158	9	18	20	27	15	20
An04g08470	5.91451	-0.371131	-2.69296	-2.82502	0.311496	8.59057e-10	9.0307e-10	1	1.43889e-08	1.53495e-08	65	63	60	58	48	49	4	12	13	13	4	7
An04g08570	4.14924	-0.0620315	-3.16759	-1.12493	0.915475	0.000175128	0.071148	1	0.00109522	0.176027	23	12	12	13	19	14	2	1	2	16	2	6
An04g08680	2.98087	-0.138565	-4.4864	-2.11444	0.89535	0.010811	0.0746977	1	0.0400263	0.18234	13	14	0	9	7	6	0	0	1	6	0	0
An04g08700	9.36154	-0.0150404	-0.85911	-0.733838	0.957393	0.00246664	0.00945912	1	0.0112992	0.0341532	544	527	375	517	496	466	290	243	240	206	374	323
An04g08710	7.95602	0.311069	-1.73936	-2.11765	0.212738	8.85752e-11	1.2702e-15	1	1.68469e-09	4.68029e-14	238	263	106	269	253	221	52	79	36	69	56	57
An04g08790	6.25576	-0.24606	-1.4452	-0.208396	0.42835	2.21032e-05	0.508097	1	0.000171853	0.690999	78	58	44	59	58	40	27	19	17	76	37	34
An04g08800	6.50173	0.25728	2.04635	1.55127	0.454734	1.52208e-10	5.99553e-07	1	2.80233e-09	6.48408e-06	34	34	8	45	30	16	98	90	97	117	80	81
An04g08810	8.09501	0.144544	1.62108	0.928152	0.481567	1.13689e-16	1.8758e-06	1	4.53437e-15	1.83077e-05	129	111	57	133	114	85	264	295	292	247	172	248
An04g08820	7.03831	-0.32313	-0.825141	-0.227851	0.242438	0.0036732	0.416234	1	0.0159621	0.616661	99	100	93	85	89	75	59	53	52	114	53	66
An04g08850	5.46337	-0.312578	-1.25117	-0.470282	0.485364	0.00832328	0.306077	1	0.032	0.505458	26	32	42	21	37	31	17	11	16	34	18	19
An04g08870	3.75915	-0.236733	3.35756	3.11956	0.815232	2.99941e-05	0.000208769	1	0.000226918	0.00129365	3	3	0	3	0	2	24	21	11	21	11	15
An04g08900	4.36993	0.105785	2.59031	0.931663	0.865421	1.94662e-06	0.0986044	1	1.84969e-05	0.22553	4	6	6	5	7	6	35	27	32	17	11	9
An04g08920	4.86466	0.157435	1.09679	0.124328	0.735038	0.0132953	0.782462	1	0.0474825	0.90984	17	20	5	17	22	8	30	27	25	24	14	16
An04g08930	8.25389	-0.192573	0.787922	0.236118	0.516453	0.00718306	0.424612	1	0.0282637	0.625689	142	204	136	146	137	155	271	275	273	134	180	226
An04g08950	6.37088	-0.293891	-2.0839	-1.97952	0.490867	5.15703e-06	1.60983e-05	1	4.51613e-05	0.000129722	84	50	92	60	76	69	19	21	16	11	14	30
An04g08980	8.09396	0.390169	-1.01666	-1.51592	0.182101	0.000727543	3.79618e-07	1	0.00387585	4.26172e-06	240	255	97	343	286	155	69	100	98	169	48	82
An04g08990	3.63423	-0.884217	0.184459	2.12688	0.257355	0.796177	0.00372887	1	0.903689	0.0157345	6	10	3	2	3	5	2	10	8	18	11	19
An04g09020	11.0104	-0.0155142	-2.16903	-2.08516	0.933361	1.97837e-30	1.84017e-28	1	3.03535e-28	2.94094e-26	1909	2133	1477	1913	1971	1794	404	397	398	510	399	522
An04g09030	3.56239	0.162262	1.87925	1.91193	0.853948	0.019064	0.0132206	1	0.0636408	0.0451689	4	2	3	0	4	6	13	12	7	25	8	11
An04g09040	8.16736	-0.312182	1.55942	1.83595	0.291243	4.548e-08	1.56833e-10	1	5.80197e-07	2.92018e-09	122	151	39	105	87	55	220	278	327	270	264	369
An04g09050	6.21148	-0.350597	-1.74517	-1.65152	0.24612	2.16976e-07	1.39701e-06	1	2.46275e-06	1.40643e-05	96	82	42	55	61	55	24	13	24	19	18	21
An04g09062	7.93844	-0.107394	-2.7829	-2.7827	0.690582	1.90377e-20	1.20349e-20	1	1.14695e-18	7.86847e-19	242	228	227	273	218	209	43	33	26	36	29	43
An04g09065	5.11247	0.325305	-0.845032	-1.94103	0.391328	0.042999	1.01546e-05	1	0.122295	8.57289e-05	33	29	15	40	34	24	12	15	13	10	6	11
An04g09100	6.03978	-0.158865	-1.7703	-1.60791	0.645955	4.32973e-06	2.27054e-05	1	3.84431e-05	0.000176773	68	69	42	69	60	38	13	14	23	37	9	14
An04g09140	6.90288	-0.0711057	-1.58734	-1.66907	0.806885	4.29474e-07	9.92299e-08	1	4.60574e-06	1.23043e-06	102	103	96	102	102	100	35	25	40	35	32	35
An04g09150	3.48889	-1.35185	1.1184	2.67048	0.122377	0.105573	0.00112776	1	0.24454	0.00562998	6	7	2	4	2	0	9	8	13	15	14	10
An04g09160	7.30862	-0.189799	0.49753	0.665798	0.48128	0.0591017	0.0115662	1	0.156954	0.0404414	75	122	56	94	62	70	93	118	128	149	104	130
An04g09170	6.73298	0.0819308	1.36755	0.96644	0.793401	4.51493e-06	0.00111076	1	3.99027e-05	0.00555235	63	52	14	53	51	30	99	106	94	92	72	109
An04g09210	8.66201	-0.160231	0.676994	0.984055	0.421582	0.000527277	4.25191e-07	1	0.00290583	4.72266e-06	233	224	127	188	179	161	298	314	268	381	364	352
An04g09230	5.29282	0.39496	-1.60651	-1.66686	0.344972	0.000896751	0.000221524	1	0.00467978	0.00136606	34	34	19	31	48	36	5	6	16	21	8	11
An04g09240	6.16857	0.247907	2.2861	1.60809	0.542972	1.34819e-09	1.30545e-05	1	2.17888e-08	0.000107222	13	30	11	20	26	19	87	105	56	73	57	80
An04g09270	6.20196	0.203913	-1.52134	-1.54163	0.547184	5.04407e-05	1.96721e-05	1	0.000359616	0.000155365	80	56	38	74	71	58	18	22	17	47	18	12
An04g09290	4.23835	-0.0942314	2.61099	2.22971	0.896742	2.19288e-05	0.000359998	1	0.000170727	0.00209747	2	6	4	6	5	1	22	18	31	26	16	17
An04g09300	6.80104	-0.524528	2.85826	3.10116	0.286359	1.42316e-10	1.59955e-11	1	2.63284e-09	3.46629e-10	40	24	3	17	11	15	146	152	122	182	152	59
An04g09310	3.1161	-1.00086	2.77079	2.95154	0.393795	0.00126292	0.00496166	1	0.00634714	0.0199979	4	1	1	1	1	1	19	9	10	11	6	8
An04g09320	3.9747	2.59344	5.92873	3.37993	0.113055	0.000118806	1.56282e-05	1	0.000774124	0.000126288	0	1	0	1	2	3	26	20	11	37	14	19
An04g09330	3.07235	-5.56688	2.23675	8.45977	0.048023	0.0313788	0.00210065	1	0.0956239	0.00967662	3	0	2	0	0	0	15	5	3	22	15	5
An04g09340	3.6177	-6.43647	2.368	8.6513	0.018461	0.00169992	0.00134507	1	0.00819136	0.00658068	5	5	0	0	0	0	19	20	7	16	14	17
An04g09370	5.2267	-0.432867	4.1333	4.33429	0.591403	6.06301e-12	4.66422e-11	1	1.40095e-10	9.39952e-10	2	4	3	5	2	0	48	46	57	80	35	37
An04g09420	4.62943	-0.572966	-5.50471	-9.29331	0.308114	1.735e-06	0.000548178	1	1.66233e-05	0.00302827	32	17	37	21	23	21	1	0	1	0	0	0
An04g09450	4.78404	-0.488571	-3.14697	-2.31197	0.340728	2.09615e-06	0.000188135	1	1.97385e-05	0.00117912	28	22	35	23	31	15	2	5	3	9	3	3
An04g09460	5.71008	-0.308242	-1.34984	-1.79132	0.484975	0.00362766	0.000226799	1	0.0158119	0.0013956	61	45	39	34	40	45	25	23	7	7	16	13
An04g09570	5.2233	0.459904	4.29444	3.68893	0.546574	1.57868e-11	1.13832e-10	1	3.42753e-10	2.15084e-09	2	6	0	5	3	3	30	54	61	60	38	53
An04g09620	5.06846	-0.29764	3.11788	3.3834	0.651983	3.70763e-09	9.33249e-10	1	5.59891e-08	1.58158e-08	11	3	1	4	4	4	43	33	43	51	32	51
An04g09640	6.89201	-0.234152	-1.61876	-1.24847	0.380167	2.63727e-08	1.18669e-05	1	3.47221e-07	9.84519e-05	134	103	80	119	95	68	43	24	32	42	34	48
An04g09650	4.46098	-0.512019	-2.26608	-5.86188	0.307716	0.000133904	0.000111988	1	0.000865639	0.000745313	32	29	16	16	15	22	7	5	3	0	0	1
An04g09710	2.10215	0	7.73804	6.87784	1	0.00556887	0.0141174	1	0.0228779	0.047709	0	0	0	0	0	0	5	12	6	10	1	4
An04g09720	3.06314	0.555804	3.96429	3.53147	0.702969	0.00116235	0.000844937	1	0.00590515	0.00440938	0	2	0	1	2	0	8	13	8	16	7	14
An04g09730	6.82359	-0.513062	1.40448	1.23234	0.117535	4.21115e-06	0.000103028	1	3.74769e-05	0.000690475	58	32	50	36	35	34	124	119	128	108	63	96
An04g09740	2.79649	-0.130502	2.62152	1.69598	0.9123	0.010096	0.10882	1	0.0377312	0.242749	3	0	2	3	2	0	12	12	6	6	1	10
An04g09750	5.17217	-1.62495	5.88718	7.01112	0.344929	3.93857e-10	3.4617e-06	1	6.89819e-09	3.20982e-05	1	1	1	0	1	0	34	97	37	56	37	44
An04g09760	3.92208	-2.57277	3.61977	5.69822	0.119258	8.42289e-06	0.000235402	1	7.1214e-05	0.00144084	3	3	0	1	0	0	24	31	12	30	9	18
An04g09770	5.21171	0.177847	2.05328	1.73966	0.736337	2.24216e-05	0.000228476	1	0.000174093	0.00140442	14	8	7	11	17	6	43	26	45	71	20	34
An04g09810	7.34177	-0.563236	-1.98404	-1.22218	0.0717506	1.88473e-09	0.00018436	1	2.99553e-08	0.00115982	192	147	142	108	143	95	37	45	38	33	53	66
An04g09860	3.0956	-0.0916163	-2.97675	-2.25168	0.918316	0.0120406	0.0321356	1	0.0437621	0.0935688	15	7	4	14	3	7	0	0	3	0	3	2
An04g09870	6.53599	-0.0284736	-2.7949	-2.27404	0.917206	2.57097e-15	1.33327e-12	1	8.91088e-14	3.36446e-11	100	105	59	93	102	70	12	13	11	15	21	21
An04g09890	3.84665	0.0631412	-4.32827	-3.24657	0.918844	0.000226557	0.000167586	1	0.00138375	0.00106365	12	14	14	12	20	13	2	0	0	1	2	2
An04g10120	5.71343	1.45791	5.11354	3.69501	0.0756013	6.96935e-12	7.48404e-11	1	1.59436e-10	1.45471e-09	3	3	0	10	7	0	51	51	89	148	44	47
An05g00010	4.72763	0.117656	-1.46519	-1.59886	0.826681	0.0137259	0.00602071	1	0.0485683	0.0235487	26	20	17	22	39	12	7	13	2	15	4	7
An05g00040	8.78605	0.0171415	-1.05299	-0.958996	0.947334	6.72977e-05	0.000257173	1	0.000467629	0.0015567	358	386	256	372	393	291	158	183	125	139	191	226
An05g00050	5.28441	0.135088	-1.72943	-1.4675	0.737909	0.000228068	0.000797686	1	0.00138929	0.00418177	31	41	22	26	42	36	12	7	8	19	13	9
An05g00080	6.42425	0.0672704	-1.34644	-1.53503	0.819494	3.02089e-05	1.54441e-06	1	0.000228093	1.53866e-05	79	79	50	91	88	49	22	33	23	44	21	19
An05g00110	5.23406	0.196904	-1.98618	-1.16736	0.656417	0.000150301	0.0116836	1	0.00095761	0.0407528	31	32	23	49	29	26	3	8	10	32	9	10
An05g00120	5.18902	0.0337138	-2.53083	-3.10667	0.944235	1.24311e-05	3.01423e-07	1	0.000102836	3.43681e-06	50	36	20	37	45	27	6	2	9	0	3	10
An05g00150	7.67156	-0.215761	-1.43239	-1.37357	0.453355	1.61938e-06	4.36615e-06	1	1.5659e-05	3.97793e-05	182	192	154	166	149	161	54	84	55	53	66	74
An05g00160	7.16504	-0.0832468	-0.754542	-0.833937	0.742472	0.00402498	0.00146378	1	0.0173336	0.00706532	137	156	49	133	112	75	57	57	70	80	48	62
An05g00190	6.91868	-0.410196	-1.94267	-1.15653	0.161649	1.19192e-09	0.000189033	1	1.94822e-08	0.0011841	102	138	99	85	92	90	33	25	29	40	43	44
An05g00210	5.31297	-0.613116	-2.55967	-1.6051	0.119328	9.35869e-08	0.00041808	1	1.12529e-06	0.00239598	58	46	28	42	28	19	9	8	4	10	13	7
An05g00360	3.8701	0.117736	-2.13666	-1.69949	0.841532	0.00415499	0.0107491	1	0.0177804	0.0381523	14	11	11	13	16	12	4	2	2	9	2	3
An05g00380	10.7788	-0.0856366	-0.725579	-0.688259	0.628011	4.46943e-05	0.000105886	1	0.000323865	0.000707155	1472	1495	948	1404	1323	1083	710	827	734	808	793	864
An05g00420	5.53771	-0.0824334	2.80826	2.23702	0.875956	1.1661e-09	1.71486e-06	1	1.90873e-08	1.68657e-05	2	15	10	8	10	9	58	66	63	66	28	46
An05g00430	3.51465	-6.20057	2.46973	8.5736	0.0231843	0.00107608	0.00144232	1	0.0055033	0.00698353	3	3	2	0	0	0	13	15	14	27	9	11
An05g00490	2.87515	2.30263	4.18335	2.82261	0.179498	0.0101062	0.00277705	1	0.037757	0.0122435	0	1	0	1	3	1	6	3	8	19	11	8
An05g00500	4.62761	-0.370656	5.3352	1.05053	0.720665	1.20751e-12	0.267729	1	3.07407e-11	0.458719	1	2	2	1	2	1	68	63	62	6	1	2
An05g00510	2.13043	-3.27998	5.12725	3.12045	0.289427	0.00183397	0.314774	1	0.00876392	0.515015	0	0	1	0	0	0	10	13	12	0	1	0
An05g00530	7.43994	-0.247135	-1.77351	-2.08045	0.311601	1.82291e-11	2.53944e-14	1	3.89169e-10	7.83413e-13	190	165	136	134	161	135	49	44	47	36	36	36
An05g00540	7.05036	0.384516	-1.388	-1.94898	0.162986	3.74544e-06	4.97569e-11	1	3.37501e-05	9.95744e-10	137	116	52	135	165	97	23	39	45	53	30	27
An05g00650	6.1373	0.0493549	2.52019	2.15004	0.898233	8.57776e-14	1.27221e-10	1	2.49884e-12	2.39597e-09	15	21	10	20	19	10	82	84	83	103	49	81
An05g00660	6.43568	-0.0358732	1.59484	1.16737	0.912389	1.37283e-07	0.000127296	1	1.60215e-06	0.000831795	36	40	19	35	34	25	90	87	92	93	40	95
An05g00670	3.40476	0.350909	2.27807	0.889558	0.682216	0.00340502	0.246121	1	0.0149434	0.432199	5	2	2	6	5	1	10	16	15	13	2	9
An05g00750	7.27848	0.282842	-1.70976	-1.53671	0.358264	2.60146e-07	1.43421e-06	1	2.90631e-06	1.44261e-05	145	149	69	176	167	105	28	40	35	106	24	42
An05g00760	4.34051	0.250349	-1.27283	-1.54929	0.630682	0.0311822	0.00677623	1	0.0951004	0.0259136	21	11	13	25	15	16	7	8	3	6	7	7
An05g00790	4.83076	0.353361	-3.35095	-3.91941	0.452576	2.00484e-06	2.44288e-08	1	1.89874e-05	3.2916e-07	30	27	18	24	32	39	4	2	1	4	2	1
An05g00800	3.09225	-0.0183418	-3.05007	-4.85111	0.982124	0.00709279	0.00325006	1	0.0279893	0.0140017	7	7	10	12	4	10	1	2	0	1	0	0
An05g00810	5.51033	0.0432531	-1.58641	-1.43906	0.927685	0.00215365	0.00419634	1	0.0100617	0.0173695	37	33	37	42	30	45	6	17	13	23	19	5
An05g00830	6.94439	0.135421	-1.87625	-1.63074	0.653233	1.79777e-08	3.10103e-07	1	2.46273e-07	3.52605e-06	119	102	79	118	110	111	29	25	25	25	40	49
An05g00900	4.67191	0.687308	-1.3061	-3.5201	0.303863	0.0707874	1.4244e-05	1	0.18029	0.000115999	16	6	25	19	30	37	10	4	7	0	3	5
An05g00910	6.39669	-0.210387	0.753695	0.898654	0.549309	0.0260355	0.00820632	1	0.0819224	0.0304376	64	35	26	57	30	24	78	50	69	93	43	84
An05g00930	6.57184	-0.551955	2.71078	3.30163	0.189993	1.96216e-14	1.6042e-18	1	6.06951e-13	8.50672e-17	20	22	10	14	13	9	108	77	134	200	74	116
An05g00940	5.94574	1.54766	5.46026	3.68838	0.033061	3.36365e-17	2.18597e-17	1	1.43887e-15	1.01427e-15	2	2	2	6	8	4	88	79	83	89	76	78
An05g00960	5.0004	-0.0149466	-1.29164	-1.14668	0.973142	0.00832708	0.0156092	1	0.0320039	0.0517922	37	27	15	35	24	20	7	7	16	23	7	9
An05g01060	4.68389	0.254757	4.21671	3.76378	0.780727	1.88998e-08	9.17341e-08	1	2.57983e-07	1.13871e-06	5	1	0	2	2	3	32	34	36	22	40	35
An05g01100	2.57475	-0.785065	1.6957	3.04726	0.561362	0.128729	0.0120812	1	0.282633	0.0418729	4	0	1	2	1	0	10	3	2	16	4	7
An05g01140	4.96953	-4.75431	5.46689	10.2077	0.0901129	1.98224e-08	0.000138393	1	2.68981e-07	0.00089365	1	2	0	0	0	0	35	50	38	90	39	17
An05g01290	8.23574	0.0469558	1.78497	1.86367	0.942362	0.00567068	0.00381707	1	0.0232381	0.0160318	137	144	9	151	95	36	231	317	278	473	230	355
An05g01300	5.89601	0.114912	2.271	1.98504	0.809639	2.44727e-07	4.56639e-06	1	2.75275e-06	4.12768e-05	12	23	8	15	19	13	73	78	43	80	79	35
An05g01350	5.93868	0.57903	3.59979	2.7997	0.259601	1.68077e-15	8.081e-12	1	5.91458e-14	1.79514e-10	7	8	5	16	9	6	78	61	91	120	59	53
An05g01390	3.17019	-0.000935455	2.98144	2.31645	0.999297	0.000684159	0.00876721	1	0.00367193	0.0320879	3	1	1	1	2	2	9	12	16	12	7	8
An05g01400	6.19594	0.0123038	2.66427	2.56462	0.976349	1.98936e-13	8.52483e-13	1	5.55622e-12	2.20439e-11	17	18	7	18	16	9	89	61	98	124	78	68
An05g01470	4.88138	-1.34373	2.78263	3.87984	0.0731933	1.45134e-07	1.01057e-08	1	1.68939e-06	1.44275e-07	6	6	5	4	2	1	54	25	33	42	25	42
An05g01820	1.84249	-5.51539	1.08929	6.9128	0.0551118	0.379873	0.014441	1	0.596669	0.0485692	1	3	1	0	0	0	5	5	0	5	5	4
An05g02290	3.30417	-1.47733	-5.47611	-7.36215	0.080838	0.000810859	0.0076001	1	0.00427419	0.0285146	13	16	15	1	11	5	0	1	0	0	0	0
An05g02400	5.29774	-2.01443	3.69109	5.757	0.0420707	2.1129e-11	1.9031e-10	1	4.47756e-10	3.52073e-09	4	6	2	0	2	1	48	58	39	57	40	75
An05g02430	3.24553	-1.65986	0.989504	2.43405	0.0979169	0.218455	0.0119276	1	0.414333	0.0414908	4	8	3	4	1	0	15	7	6	4	12	10
An05g02440	4.62147	-0.247437	2.28431	2.37492	0.706051	5.2435e-05	4.13563e-05	1	0.000371533	0.000301004	4	11	3	5	3	7	24	28	30	45	25	16
An05g02500	6.12311	-0.154549	-1.93317	-1.42139	0.621609	8.43977e-08	3.23916e-05	1	1.02552e-06	0.000242821	77	65	46	57	54	60	20	13	14	21	23	24
An06g00250	1.89616	0	7.01851	7.22475	1	0.0121911	0.00973781	1	0.0442395	0.0350275	0	0	0	0	0	0	7	2	5	9	5	4
An06g00280	4.56888	-0.0816262	1.6126	1.26528	0.88746	0.00213405	0.0172408	1	0.00998638	0.0562331	6	16	4	11	9	5	22	20	32	33	12	20
An06g00820	3.96487	-1.02722	1.11347	1.95286	0.15698	0.07195	0.00461948	1	0.182846	0.0188631	8	13	2	3	5	3	22	7	16	21	11	14
An06g00900	7.22968	-0.405445	-2.14437	-1.76408	0.246	6.95875e-09	1.74732e-06	1	1.01876e-07	1.71703e-05	152	113	161	125	114	116	34	33	33	29	47	32
An06g01010	2.62817	-0.522727	-7.63683	-4.12763	0.585971	0.00602159	0.0153896	1	0.0244238	0.0511962	7	5	9	2	8	6	0	0	0	0	0	1
An06g01070	5.10131	-0.137399	-3.10355	-4.72408	0.747271	7.96144e-08	8.39759e-09	1	9.69442e-07	1.22163e-07	47	37	25	34	28	37	4	6	2	0	3	1
An06g01110	3.85848	-0.0381639	-1.99918	-3.49328	0.955128	0.0109639	0.000300639	1	0.0404236	0.00178964	10	14	15	9	12	19	4	5	1	1	0	3
An06g01210	7.0541	-0.103464	-1.2033	-1.28285	0.684206	8.72291e-06	2.17157e-06	1	7.35883e-05	2.08236e-05	138	138	64	131	110	79	54	48	35	72	30	40
An06g01270	6.1927	-0.312117	1.04276	1.1715	0.350037	0.000789843	0.000220273	1	0.00417297	0.00135981	49	41	13	34	28	20	58	57	78	84	54	58
An06g01380	4.091	1.04383	2.69471	1.42076	0.14391	4.59074e-05	0.0113122	1	0.000331403	0.0396978	3	4	2	9	5	5	19	15	21	26	11	18
An06g01400	3.26904	0.363684	2.24002	1.27812	0.690202	0.00675463	0.108656	1	0.0269226	0.242683	3	5	0	5	2	3	12	7	15	9	4	13
An06g01440	5.83307	0.449173	1.24865	0.957737	0.215384	0.000341461	0.0034799	1	0.00198877	0.0147816	17	30	12	34	25	23	41	46	45	74	48	48
An06g01450	9.79481	0.082456	1.54582	1.25106	0.61302	2.40204e-22	2.61858e-15	1	1.78324e-20	9.27139e-14	353	331	226	350	355	288	851	827	870	973	754	780
An06g01470	4.65573	0.817411	-1.07102	-2.02552	0.175933	0.105868	0.00164426	1	0.244967	0.00782486	12	20	13	33	23	27	6	8	7	0	13	7
An06g01540	4.66954	0.532065	-2.75723	-2.00725	0.325127	0.000146718	0.000672119	1	0.000936374	0.00361743	22	16	17	21	35	27	3	3	2	15	7	1
An06g01550	4.2911	-0.187343	-3.10854	-4.92384	0.751279	6.8618e-05	2.30644e-05	1	0.000475655	0.000178722	25	14	21	11	21	23	2	3	2	0	0	2
An06g01600	4.84769	0.0672316	2.18073	1.74791	0.904816	1.37537e-05	0.000435658	1	0.000112403	0.00248051	11	12	1	11	11	3	26	34	38	29	27	30
An06g01610	6.36695	0.12841	1.14611	0.632919	0.761055	0.00540945	0.122996	1	0.0223828	0.265987	38	49	20	36	38	41	34	124	62	68	43	83
An06g01660	4.45001	0.0115053	-1.21114	-2.24956	0.98122	0.0252579	0.000184451	1	0.0798908	0.00115982	23	26	9	14	24	19	9	6	8	5	3	5
An06g01670	5.02877	0.0022043	-1.22042	0.0249405	0.995983	0.012328	0.954101	1	0.0446799	1	34	28	8	28	26	15	10	11	6	23	26	23
An06g01690	6.62597	0.0158876	-0.736045	-0.272251	0.952084	0.00836797	0.305594	1	0.0321182	0.50495	103	72	34	78	78	54	38	40	37	77	49	59
An06g01710	6.4543	0.0849285	-2.45495	-2.42346	0.793701	1.76939e-10	6.32119e-11	1	3.24727e-09	1.24765e-09	107	102	38	99	100	61	10	12	19	11	14	25
An06g01740	5.96289	0.0521831	1.14101	0.763825	0.885419	0.000926558	0.0260858	1	0.00480916	0.0786814	41	32	10	42	28	16	51	51	64	57	39	56
An06g01770	12.231	-0.127569	-0.833721	-1.03715	0.583902	0.000350557	8.78068e-06	1	0.0020291	7.51222e-05	4046	4118	3061	3700	3482	3503	2292	2033	1846	1541	1824	2074
An06g01790	9.00712	-0.133254	0.978776	0.625441	0.631102	0.000366543	0.0231921	1	0.00211419	0.0712655	301	177	227	247	235	208	527	457	408	334	380	391
An06g01800	5.64903	-0.287945	2.09072	1.74274	0.493136	9.91729e-09	4.83173e-06	1	1.42292e-07	4.34365e-05	20	21	6	15	10	13	70	62	52	58	35	44
An06g01820	5.14808	0.135785	-1.63417	-1.89591	0.736974	0.000484166	3.95826e-05	1	0.00270714	0.000289542	32	29	25	36	34	29	7	9	11	13	3	13
An06g01830	7.09434	-0.0628817	-1.38246	-1.33682	0.837443	1.8489e-05	2.93985e-05	1	0.0001468	0.000222705	127	91	109	98	136	102	38	53	35	56	46	40
An06g01850	7.23969	-0.707087	-1.31745	-0.617379	0.040257	0.000178239	0.0805863	1	0.00111286	0.192787	108	120	167	88	105	83	54	59	56	67	50	75
An06g01870	6.63047	0.0746833	-2.54011	-2.39429	0.794408	3.66694e-13	4.91404e-13	1	9.9753e-12	1.31502e-11	139	86	52	130	96	69	15	15	14	29	11	20
An06g01890	8.37473	0.164067	4.50167	4.32839	0.675872	2.19585e-37	2.97511e-36	1	4.76748e-35	7.7806e-34	38	24	1	34	21	13	431	343	476	583	439	396
An06g01910	3.97675	-0.203335	-2.34564	-3.17682	0.747549	0.0020896	0.000289331	1	0.0098103	0.00172952	21	21	8	12	15	15	1	5	3	0	0	5
An06g01930	6.51215	0.0693595	-1.79172	-1.60667	0.823626	2.68476e-07	1.53872e-06	1	2.99066e-06	1.53565e-05	82	96	52	81	99	67	18	27	18	30	14	43
An06g01960	6.4091	-0.276883	-0.713492	-1.12386	0.474445	0.0699132	0.0054489	1	0.178816	0.0216582	64	64	71	40	68	67	44	28	52	26	24	37
An06g01970	3.56606	-1.0312	-2.53287	-4.65166	0.26152	0.0120544	0.00560434	1	0.0437985	0.0221688	10	4	25	3	9	11	1	1	6	0	1	0
An06g02020	4.07743	0.0995124	1.88714	1.0615	0.880941	0.00170501	0.0789922	1	0.00821245	0.190233	5	5	6	5	7	6	22	24	12	17	7	17
An06g02040	8.85139	0.0169692	2.15644	1.84035	0.939603	8.01895e-24	6.97611e-18	1	6.83511e-22	3.44524e-16	164	142	68	139	120	116	574	530	437	499	473	438
An06g02170	4.88969	1.55177	7.97631	1.5114	0.362785	9.15825e-08	0.14639	1	1.1035e-06	0.3009	0	0	1	1	0	2	88	73	80	0	2	7
An06g02180	1.80014	3.08651	7.11549	3.66308	0.327397	0.0116943	0.0391305	1	0.0427331	0.10985	0	0	0	0	1	0	5	2	8	9	3	2
An06g02240	8.7398	0.228889	1.64926	1.85464	0.528316	4.26899e-06	1.8778e-07	1	3.79624e-05	2.22991e-06	158	181	36	144	222	63	372	296	360	747	514	339
An06g02270	3.63116	-0.836842	2.35472	3.21884	0.407836	0.00329355	0.000363122	1	0.0145206	0.00211246	5	4	0	4	1	0	9	18	14	27	15	7
An06g02320	1.69027	-0.966763	3.68231	-0.0112517	0.63869	0.0134759	0.996033	1	0.0479344	1	2	0	0	0	1	0	10	4	9	0	1	0
An06g02530	1.43377	0	6.01664	7.06197	1	0.0383244	0.0140816	1	0.111986	0.0476107	0	0	0	0	0	0	1	2	4	10	1	6
An06g02570	3.59099	-0.822824	1.01313	2.04043	0.296227	0.134903	0.00537718	1	0.293059	0.0214249	6	3	6	2	4	3	14	6	10	17	10	13
An06g02580	2.64377	2.22585	4.60545	1.9937	0.191495	0.0040696	0.0463685	1	0.0174689	0.125308	0	0	1	1	3	1	7	7	10	11	2	9
An07g00070	4.16457	-0.286496	1.83673	2.97829	0.727665	0.0106609	3.7276e-05	1	0.039547	0.00027443	4	6	2	4	4	2	9	11	20	61	10	19
An07g00080	4.3299	0.479068	4.19657	3.23399	0.626485	5.04294e-07	2.01539e-05	1	5.3483e-06	0.000158734	2	2	1	3	1	3	34	34	18	25	33	10
An07g00090	2.7625	1.01368	4.86166	3.65021	0.590998	0.002598	0.00301966	1	0.0118256	0.013137	1	0	0	0	1	1	6	11	10	12	9	6
An07g00100	5.9763	0.566161	2.45207	1.33416	0.229193	3.77638e-08	0.00185326	1	4.85528e-07	0.00868654	19	21	5	11	26	26	54	101	68	47	59	63
An07g00110	4.07649	-0.350014	2.7548	3.16255	0.694185	0.000159325	3.40444e-05	1	0.00100678	0.000253724	4	4	1	1	4	2	19	17	20	44	17	9
An07g00130	3.00943	-0.564539	1.28664	3.37289	0.640834	0.216939	0.00154058	1	0.41258	0.00738336	4	2	0	2	2	0	5	1	7	29	5	12
An07g00140	3.72982	-1.29991	2.84172	4.06745	0.249545	0.000271337	5.47145e-05	1	0.00162413	0.000386732	1	4	2	3	0	0	18	19	11	26	16	11
An07g00420	5.24659	-0.285191	3.54268	3.44354	0.681496	3.52332e-10	5.18415e-09	1	6.19921e-09	7.78772e-08	0	11	3	5	6	1	62	39	54	49	34	53
An07g00430	5.31005	1.68385	5.66457	4.09116	0.101997	1.06462e-09	2.66126e-11	1	1.75762e-08	5.59838e-10	2	0	1	5	4	1	65	23	56	59	50	67
An07g00440	1.84409	0	7.53045	6.50743	1	0.00731755	0.021209	1	0.028699	0.0663603	0	0	0	0	0	0	5	4	11	4	1	6
An07g00450	3.96172	-0.44458	4.20659	4.0814	0.709564	1.46194e-06	2.60486e-05	1	1.42806e-05	0.00019981	0	3	1	0	2	1	29	23	18	23	11	21
An07g00530	7.53781	-0.0147023	2.33805	2.75917	0.957777	5.62488e-21	1.83908e-29	1	3.74136e-19	3.1121e-27	47	36	25	35	44	30	192	154	170	292	241	244
An07g00670	4.01105	0.211424	-1.56791	-2.63359	0.745794	0.0331256	0.000870478	1	0.0996019	0.00452216	12	12	14	12	13	21	6	3	4	0	2	6
An07g00680	3.70281	-0.657043	-4.57643	-8.28246	0.305832	0.000102095	0.00218228	1	0.000680256	0.00998875	20	15	14	9	17	7	1	1	0	0	0	0
An07g00740	1.93371	-4.12948	1.47104	7.7328	0.164659	0.333074	0.00565844	1	0.55004	0.0223291	2	0	0	0	0	0	3	1	1	9	7	9
An07g00770	5.76299	0.219411	3.37176	2.95165	0.677316	7.64501e-14	8.12235e-12	1	2.23277e-12	1.80085e-10	4	14	3	11	10	4	80	57	66	71	57	73
An07g00780	6.1348	-0.159168	4.56016	4.91392	0.820362	3.58109e-17	7.79968e-19	1	1.52621e-15	4.2943e-17	4	4	3	1	5	4	99	60	87	173	72	89
An07g00790	4.95203	-0.549563	3.196	3.75473	0.455232	2.05983e-08	1.98845e-09	1	2.78853e-07	3.18235e-08	3	9	1	6	2	1	26	44	40	57	30	42
An07g00820	5.49215	-0.376453	1.4252	1.62735	0.393917	0.000352849	7.55828e-05	1	0.00204032	0.000517389	24	25	5	19	13	9	34	39	58	61	33	41
An07g00830	3.84104	-0.695198	1.69019	2.30722	0.371801	0.00936177	0.00112669	1	0.0353707	0.00562708	5	9	1	1	5	3	11	14	19	20	13	15
An07g00860	4.09157	0.439152	-3.40786	-9.20857	0.418552	0.000115509	0.000591068	1	0.000756067	0.00323415	18	14	12	26	23	14	1	1	2	0	0	0
An07g00940	4.36169	-1.9803	-3.20172	-0.586895	0.0281651	0.00103505	0.540809	1	0.00531363	0.700642	92	7	3	16	6	2	1	2	6	5	3	8
An07g00950	3.55227	-2.37848	-2.72319	-2.50015	0.0102495	0.00467175	0.0648362	1	0.0196699	0.163218	54	5	4	5	3	3	2	2	4	0	1	1
An07g00980	8.3446	-0.584049	-4.21258	-3.19174	0.3075	1.92064e-12	6.13924e-08	1	4.7631e-11	7.80599e-07	315	169	539	224	296	296	20	26	17	38	26	34
An07g00990	4.43833	-1.09268	-3.68202	-8.75525	0.106702	1.24878e-05	0.00126256	1	0.000103231	0.0062246	27	13	41	12	15	17	2	0	5	0	0	0
An07g01140	2.10723	0	7.73848	6.90874	1	0.0063152	0.0151303	1	0.0253382	0.0504628	0	0	0	0	0	0	11	8	4	0	6	7
An07g01170	6.17229	0.0175054	-2.09633	-1.92399	0.964757	2.03971e-06	6.91313e-06	1	1.92859e-05	6.03104e-05	69	53	61	54	77	66	11	18	14	11	14	30
An07g01250	5.851	-0.575225	2.60557	3.37334	0.235554	1.90603e-11	1.1142e-15	1	4.04662e-10	4.14922e-14	17	8	7	10	8	4	66	51	66	91	74	73
An07g01260	7.14046	-0.65387	2.1648	3.13032	0.0458093	1.30513e-14	7.19889e-26	1	4.10477e-13	9.00409e-24	30	42	24	23	23	17	158	121	132	202	195	177
An07g01360	6.60788	-0.362067	1.79189	2.03057	0.30643	2.50132e-08	6.91639e-10	1	3.30835e-07	1.1986e-08	44	17	28	28	26	19	104	84	112	140	84	95
An07g01380	3.9204	-0.558568	2.38749	2.54193	0.513098	0.000736282	0.000885107	1	0.00391516	0.00458574	5	2	4	4	3	1	21	21	14	7	18	21
An07g01460	4.96849	-0.455723	2.62539	2.98709	0.484245	1.23851e-06	1.85857e-07	1	1.22436e-05	2.21091e-06	7	9	3	5	6	3	34	36	39	21	44	46
An07g01520	2.09142	-0.0614487	-3.68593	-6.98738	0.957127	0.0402247	0.0139834	1	0.11621	0.0473813	4	2	6	6	7	1	1	0	0	0	0	0
An07g01550	9.94333	-0.0721679	-1.33088	-1.30502	0.75593	1.49383e-08	2.6643e-08	1	2.05863e-07	3.5732e-07	861	824	702	822	807	767	291	355	295	312	335	371
An07g01570	6.92347	-0.0992236	-1.25058	-1.2827	0.774132	0.000505086	0.000351796	1	0.00280503	0.00205801	94	79	109	89	110	92	39	47	37	36	46	43
An07g01590	7.78001	-0.0803942	-0.86361	-0.67615	0.80368	0.00864263	0.038483	1	0.0329853	0.108349	158	160	156	130	164	179	76	107	80	94	123	96
An07g01600	6.48901	-0.0656639	2.44593	2.6483	0.87075	1.26986e-11	1.68217e-13	1	2.778e-10	4.85132e-12	23	27	6	11	24	17	102	73	103	113	113	117
An07g01610	3.79426	-0.273757	0.214958	1.85885	0.703485	0.757189	0.00462488	1	0.873218	0.0188698	7	5	5	2	4	8	6	7	6	27	10	21
An07g01710	2.90513	3.08332	8.21062	4.87061	0.316605	0.00260561	0.00257323	1	0.0118556	0.0114991	0	0	0	1	0	0	13	6	13	16	4	12
An07g01730	8.23028	-0.578424	-3.96898	-4.12534	0.122069	3.02454e-22	4.49161e-22	1	2.21678e-20	3.42284e-20	309	246	439	199	298	263	20	19	30	17	16	14
An07g01850	1.85024	-4.13117	3.05326	6.83562	0.163751	0.0309216	0.0147218	1	0.0944808	0.0493744	2	0	0	0	0	0	6	4	5	4	6	3
An07g01950	2.74602	1.57685	5.10519	2.67447	0.378325	0.00145505	0.0141327	1	0.00716135	0.0477465	1	0	0	2	0	1	11	9	12	7	7	6
An07g01960	8.28509	0.218326	1.66343	1.51608	0.42405	3.95217e-10	7.49002e-09	1	6.91149e-09	1.10356e-07	133	120	40	164	113	64	246	293	298	503	232	302
An07g01970	3.97582	0.378974	3.30636	2.50813	0.680375	3.67588e-05	0.000861812	1	0.000272515	0.00448321	7	0	0	5	3	1	12	24	26	16	17	19
An07g02100	5.88779	0.14363	1.62464	1.49995	0.722505	1.7201e-05	4.76077e-05	1	0.000137453	0.000341109	29	23	6	28	19	16	41	46	75	87	47	57
An07g02110	10.5361	-0.0920854	-0.799832	-0.564836	0.657641	0.000129204	0.00672179	1	0.000838078	0.0257568	1164	1173	893	1084	1112	978	638	577	606	714	748	784
An07g02170	4.01055	0.033249	-2.20818	-2.25905	0.961831	0.00687212	0.00469059	1	0.0272493	0.019074	17	17	10	17	11	17	1	8	0	1	2	7
An07g02220	11.2285	-0.380002	-0.879822	-0.715528	0.144242	0.00073725	0.00608726	1	0.00391849	0.0237389	1807	1799	2029	1613	1700	1477	1067	1044	1065	1001	959	1111
An07g02290	8.05713	-0.146115	-3.91674	-2.95408	0.633167	1.95216e-27	7.09873e-19	1	2.31583e-25	3.92717e-17	247	276	264	239	289	242	27	13	13	37	40	28
An07g02310	2.21577	-5.10782	2.07607	7.41358	0.0747049	0.0808787	0.00775283	1	0.199501	0.0290214	3	1	0	0	0	0	4	5	6	2	7	10
An07g02350	5.42872	0.428112	-1.26354	-1.57812	0.268928	0.00383192	0.000149329	1	0.0165829	0.000955159	43	29	20	50	37	38	11	15	10	17	19	8
An07g02560	3.37199	-0.671127	1.75313	3.13564	0.527353	0.0492311	0.000948116	1	0.136342	0.00486835	1	6	1	3	0	2	11	6	8	7	13	25
An07g02690	7.6475	0.179473	-1.53342	-1.75563	0.383796	1.65489e-11	3.85843e-15	1	3.57277e-10	1.3333e-13	201	175	108	202	218	142	47	55	56	68	57	50
An07g02700	4.83982	-0.324802	-1.6072	-0.924906	0.473289	0.00156875	0.0572096	1	0.00763606	0.147572	43	27	11	21	19	22	7	9	8	19	9	8
An07g02740	4.37312	1.44813	2.63694	0.858761	0.0281527	2.94258e-05	0.10267	1	0.000222911	0.232564	5	4	2	5	16	9	16	23	25	24	13	22
An07g02760	5.20087	0.346945	-0.100749	-1.11648	0.427998	0.822723	0.0143531	1	0.923166	0.0483633	26	24	18	22	30	35	13	27	21	20	7	18
An07g02770	3.16611	-0.02978	-3.65074	-2.76805	0.968574	0.00319141	0.00549183	1	0.0141462	0.0217987	10	12	5	8	14	5	0	1	1	0	2	2
An07g02860	4.65998	0.390567	-1.36247	-2.16071	0.389139	0.0096659	4.88642e-05	1	0.0362889	0.000349026	26	21	11	27	32	18	8	4	9	5	5	8
An07g02870	3.8011	-0.0288585	-2.0677	-3.10888	0.960794	0.00424844	0.00023438	1	0.0180794	0.00143611	18	13	9	12	12	15	4	3	2	3	1	1
An07g02900	5.79381	0.352564	-0.653303	-1.08317	0.361812	0.109094	0.0065895	1	0.250218	0.0253597	61	44	12	55	58	32	18	23	25	38	21	14
An07g02960	7.89023	0.0156087	-2.24279	-2.10575	0.937136	8.95917e-23	1.22195e-21	1	6.919e-21	8.7881e-20	278	242	133	239	249	179	41	41	47	74	34	59
An07g03060	7.82195	-0.402244	0.704257	0.947192	0.0714607	0.00101307	1.35558e-05	1	0.00521348	0.000110944	129	140	83	111	86	77	168	198	180	252	121	199
An07g03090	5.56153	-0.400575	1.81069	2.294	0.375093	3.93095e-06	1.64754e-08	1	3.51738e-05	2.27863e-07	19	10	12	9	13	10	53	38	47	56	53	56
An07g03130	6.84771	0.172579	-1.30008	-0.853855	0.543959	2.47853e-05	0.00331896	1	0.00019039	0.0142505	105	89	58	95	85	104	26	40	31	70	57	43
An07g03150	6.46208	0.207039	-1.60662	-1.41317	0.504942	3.59711e-06	1.63685e-05	1	3.24643e-05	0.000131348	93	60	51	81	82	77	26	21	17	28	24	44
An07g03200	4.8435	-0.0389512	-1.62065	-1.10486	0.928603	0.00129904	0.0180713	1	0.00648225	0.0584988	31	32	11	25	26	20	6	9	7	17	5	14
An07g03220	2.79934	0.0569026	-3.32183	-7.73993	0.944096	0.00875935	0.00469053	1	0.0333754	0.019074	8	8	5	7	7	8	1	0	1	0	0	0
An07g03230	5.50618	-0.332039	-3.13751	-2.70639	0.459472	2.18015e-08	5.88915e-07	1	2.92048e-07	6.38102e-06	58	35	47	32	55	33	5	2	9	4	9	6
An07g03240	6.10255	-0.201119	-1.02084	-0.622422	0.571022	0.00611702	0.0885738	1	0.0247064	0.207369	62	41	53	47	52	46	33	17	27	40	23	39
An07g03330	5.3248	-1.16662	3.41179	4.44997	0.111273	8.04406e-12	3.91542e-12	1	1.81496e-10	9.2515e-11	5	5	5	3	4	0	56	43	54	57	54	47
An07g03440	5.59533	-0.34729	-2.47892	-2.23527	0.465822	4.09653e-06	3.13042e-05	1	3.657e-05	0.00023559	53	43	48	34	43	43	8	10	8	24	2	4
An07g03450	5.88288	-0.0282485	-1.55481	-1.59702	0.931756	2.74701e-05	1.26003e-05	1	0.000209059	0.000103862	68	55	31	55	54	43	16	11	22	30	10	15
An07g03460	6.03527	0.100778	-1.27793	-1.44498	0.784313	0.00127431	0.000221392	1	0.00639204	0.00136598	65	55	36	56	68	47	22	21	18	47	8	16
An07g03490	6.51115	-0.429749	1.41777	1.44658	0.245782	4.09717e-05	4.63072e-05	1	0.000298961	0.000333544	27	61	23	39	26	20	112	84	84	121	71	55
An07g03500	5.98114	-0.848388	2.12183	2.35108	0.0565152	2.11003e-08	1.54954e-08	1	2.84644e-07	2.15085e-07	17	38	6	12	10	11	96	69	76	69	48	63
An07g03510	10.7958	-0.461439	3.59319	3.79037	0.183132	4.6857e-26	1.44031e-28	1	4.90166e-24	2.33432e-26	236	392	51	233	129	106	2463	2426	2167	2433	1975	2263
An07g03520	6.20634	-0.0910913	3.72224	4.07487	0.883212	2.14218e-12	1.52703e-14	1	5.25587e-11	4.84065e-13	4	14	2	14	1	4	59	87	97	191	66	93
An07g03580	4.56497	0.458285	1.45424	0.697678	0.422578	0.00776274	0.183384	1	0.030239	0.351038	12	8	5	6	16	12	30	18	16	16	21	21
An07g03660	4.68299	0.324289	-3.6837	-3.29761	0.531314	5.77931e-06	1.12824e-06	1	5.02285e-05	1.15197e-05	28	19	19	29	35	23	4	1	0	0	5	4
An07g03670	4.96516	0.418228	-0.695095	-1.50519	0.337515	0.140169	0.00136085	1	0.301425	0.00664658	35	22	9	35	25	26	10	10	17	16	6	11
An07g03750	4.69441	0.665789	2.37955	1.61793	0.290827	4.90975e-05	0.00269436	1	0.000350692	0.011943	8	8	1	18	4	5	23	31	26	38	15	35
An07g03770	4.78409	0.691732	2.75102	1.91599	0.307316	1.13662e-05	0.000884883	1	9.43657e-05	0.00458574	10	4	1	14	5	5	14	37	40	54	22	22
An07g03780	5.71357	0.00393126	3.76994	3.69163	0.994925	1.12268e-13	2.0044e-13	1	3.20562e-12	5.667e-12	2	9	4	3	2	10	66	70	59	80	64	67
An07g03840	6.47119	-0.554312	1.58208	2.07238	0.183479	4.16915e-05	1.77538e-07	1	0.000303636	2.12142e-06	35	40	19	40	11	15	80	78	106	68	97	113
An07g03850	8.50256	0.058004	2.15065	2.09752	0.87999	1.13131e-08	2.26912e-08	1	1.59339e-07	3.07548e-07	133	137	19	161	87	43	292	390	418	596	310	386
An07g03860	7.31138	0.0142173	1.79074	1.77516	0.95872	2.53018e-12	2.28865e-12	1	6.12944e-11	5.62725e-11	43	63	33	51	58	36	161	142	155	184	133	206
An07g03870	5.15047	-0.326308	4.72444	4.73685	0.734469	4.64541e-11	7.72736e-10	1	9.31267e-10	1.32913e-08	3	1	2	4	1	0	56	33	62	35	49	50
An07g03880	6.74507	-0.177547	3.22741	3.56451	0.670279	2.77987e-20	9.43978e-24	1	1.64041e-18	8.55303e-22	22	17	3	21	9	7	114	109	135	194	131	135
An07g03890	9.56247	0.165916	2.5325	2.58536	0.545146	2.99537e-21	2.1115e-22	1	2.02752e-19	1.68729e-20	197	185	54	215	157	107	662	745	842	1628	723	757
An07g03900	7.8835	0.260663	2.72779	2.39885	0.355471	1.98239e-25	4.40698e-21	1	1.96649e-23	2.94477e-19	49	57	22	79	36	40	258	239	290	381	212	280
An07g03910	8.2533	-0.0861069	1.77575	1.82012	0.708571	3.61352e-16	5.78597e-17	1	1.38142e-14	2.57062e-15	94	130	55	115	75	76	318	268	309	422	277	303
An07g03930	9.54064	-0.138524	1.22573	1.45586	0.6698	0.000143875	6.25186e-06	1	0.000921299	5.48325e-05	192	317	280	283	208	287	627	725	553	704	579	1018
An07g03940	5.87484	-0.115712	2.28885	2.54439	0.793075	2.87162e-09	4.07294e-11	1	4.40583e-08	8.28044e-10	15	17	7	21	10	6	50	61	67	105	48	77
An07g03950	2.60159	0.0668016	3.44223	3.58115	0.966699	0.00759687	0.00417741	1	0.0297034	0.0173223	1	1	0	0	0	2	10	5	5	8	8	10
An07g03980	4.45042	-1.20543	3.77476	4.74729	0.27203	2.53488e-07	7.35537e-07	1	2.83744e-06	7.82239e-06	1	6	0	0	2	1	29	28	31	52	17	21
An07g04010	8.18751	0.0150618	-1.6412	-1.87304	0.959471	8.79524e-08	1.03701e-09	1	1.06646e-06	1.73695e-08	262	232	230	191	279	294	71	82	80	74	77	74
An07g04030	4.58289	-0.497318	2.56131	2.91234	0.538301	0.000236228	6.78396e-05	1	0.00143596	0.000469129	10	5	1	3	6	2	6	45	33	36	15	38
An07g04060	6.91048	-0.530041	2.11072	2.36989	0.201298	3.94452e-08	1.92448e-09	1	5.0489e-07	3.08857e-08	22	22	45	28	26	18	131	163	119	142	127	118
An07g04190	3.314	-0.577864	-3.33189	-1.07873	0.416857	0.00151519	0.173867	1	0.00741925	0.338526	12	16	5	11	5	6	2	1	0	5	4	2
An07g04230	5.36363	-0.768043	-2.91952	-1.4646	0.0746134	2.85891e-08	0.00244197	1	3.72987e-07	0.0110152	53	35	47	31	35	21	9	5	4	19	9	6
An07g04280	4.69222	0.0541192	-1.91067	-1.92698	0.915279	0.00127501	0.000815323	1	0.00639204	0.00426839	25	23	18	24	25	22	8	4	5	1	9	9
An07g04410	5.60434	-0.469824	3.58088	4.21184	0.473654	8.47781e-13	1.08205e-14	1	2.21714e-11	3.50738e-13	7	6	2	4	6	1	56	47	64	114	48	59
An07g04440	3.06069	-1.04052	2.13475	3.17435	0.416259	0.0387143	0.00680823	1	0.112777	0.0260187	4	3	0	0	0	3	13	3	11	23	7	3
An07g04520	3.44243	0.0446519	-2.82398	-2.19794	0.95069	0.00421809	0.0103606	1	0.0179719	0.0369443	15	11	5	10	10	11	1	3	0	0	3	4
An07g04540	5.5464	-0.0677205	-0.785727	-1.24067	0.838295	0.0261369	0.000690832	1	0.0821517	0.00369912	48	37	26	41	41	27	21	21	19	20	12	17
An07g04650	7.63332	-0.173879	-2.17502	-2.35878	0.615547	2.36518e-09	1.40597e-10	1	3.67785e-08	2.63065e-09	195	157	194	139	199	184	42	49	33	25	39	43
An07g04680	2.98777	-0.103547	-3.57758	-4.66633	0.91337	0.00869018	0.0060878	1	0.0331438	0.0237389	1	16	7	11	11	3	0	1	1	0	0	1
An07g04720	4.13603	-0.5126	-2.30691	-1.70563	0.504699	0.00686426	0.0428162	1	0.0272416	0.117642	5	14	28	10	15	15	0	7	4	8	2	4
An07g04770	6.69845	-0.143678	-1.95401	-1.88172	0.612434	9.27745e-10	2.6876e-09	1	1.54494e-08	4.21913e-08	136	86	68	83	121	66	20	24	27	31	18	29
An07g04800	5.55455	0.294375	-1.56807	-1.23462	0.479216	0.000825748	0.00440564	1	0.00434471	0.0181185	50	37	19	55	60	19	15	5	13	31	13	16
An07g04910	4.06067	0.0634189	1.62698	0.800435	0.928796	0.013843	0.230736	1	0.0488772	0.41292	7	12	1	10	10	1	20	22	13	8	12	16
An07g04930	6.01916	-0.568765	-3.60908	-2.68497	0.13065	2.72524e-13	5.26741e-09	1	7.53829e-12	7.9025e-08	58	78	78	59	62	40	7	7	4	14	5	8
An07g04940	4.35527	-0.802668	1.72392	2.76097	0.243651	0.00222541	8.8667e-06	1	0.0103549	7.57455e-05	10	6	3	5	4	2	19	25	14	43	17	21
An07g04950	7.90106	-0.308161	1.29166	1.57789	0.218963	6.13296e-08	5.46265e-11	1	7.59655e-07	1.08752e-09	98	131	54	88	71	70	224	234	188	241	239	235
An07g05090	5.85881	-0.0401492	-1.05359	-0.929234	0.914258	0.00783333	0.0167573	1	0.0304521	0.054999	64	49	26	43	45	45	19	24	19	16	33	23
An07g05110	1.9065	2.27933	-1.9115	-7.55389	0.0995811	0.332356	0.00878944	1	0.549328	0.032159	3	0	1	3	4	11	1	0	0	0	0	0
An07g05120	4.55809	-0.675446	-5.48041	-5.97953	0.300181	4.66134e-06	0.000133338	1	4.11019e-05	0.000865868	29	14	39	11	24	23	0	0	2	0	1	0
An07g05130	8.57818	-0.134448	-2.62681	-1.93044	0.679337	1.18603e-14	6.96109e-09	1	3.79101e-13	1.03356e-07	332	316	376	274	398	348	67	58	47	86	110	85
An07g05250	6.60513	0.117962	-0.697196	-0.939291	0.688507	0.0233544	0.00201771	1	0.0748577	0.00934115	88	62	55	65	93	71	38	41	43	41	44	41
An07g05290	5.70844	-0.126199	-1.35345	-0.962383	0.770342	0.00334415	0.0321698	1	0.0147043	0.0936447	63	48	23	42	39	39	16	24	8	43	17	9
An07g05340	4.73757	0.116741	-2.08709	-1.62824	0.807383	0.000343952	0.00204936	1	0.00200094	0.00945547	19	27	19	24	28	22	4	2	9	6	9	10
An07g05350	4.72516	0.400646	-1.00911	-2.78418	0.417876	0.0621047	5.75692e-06	1	0.163011	5.09968e-05	29	24	9	32	29	20	8	12	8	0	4	8
An07g05360	7.91699	-0.256341	1.58144	1.24898	0.386397	2.94148e-08	1.48933e-05	1	3.82892e-07	0.000120859	91	156	42	98	88	55	202	340	245	229	151	222
An07g05370	5.03179	-0.199636	-1.71837	-1.58338	0.623138	0.000240089	0.000629901	1	0.00145635	0.003419	33	33	23	29	27	24	8	7	11	16	8	5
An07g05380	5.68312	0.261866	-0.847176	-1.54874	0.491266	0.0368246	0.000154015	1	0.108401	0.000983492	51	38	24	52	56	31	9	22	28	27	12	12
An07g05410	3.49162	-0.202637	2.24358	2.97614	0.833469	0.00528178	0.000238353	1	0.0219176	0.0014558	4	3	0	2	3	1	13	9	8	26	12	13
An07g05420	2.30834	-3.17685	4.90848	6.82544	0.304931	0.00294702	0.0134732	1	0.0132054	0.0458859	0	1	0	0	0	0	10	9	9	8	2	4
An07g05460	5.69296	-0.311453	2.88459	3.38069	0.591177	4.57968e-09	2.4706e-11	1	6.82621e-08	5.22595e-10	6	18	1	9	8	3	72	34	61	99	54	68
An07g05520	3.31188	-1.58792	3.66654	5.41295	0.36998	0.000460852	0.000565622	1	0.00259063	0.00311715	2	1	0	1	0	0	11	12	12	28	9	10
An07g05630	3.94408	-0.148079	2.27501	2.93929	0.860234	0.00136675	3.37543e-05	1	0.00677605	0.000251888	4	3	2	1	2	5	18	12	11	22	16	29
An07g05640	6.67205	-0.236773	2.11632	2.20659	0.51024	7.32813e-11	2.19837e-11	1	1.42923e-09	4.66727e-10	43	34	8	34	22	15	107	121	103	155	104	86
An07g05650	4.79185	-0.386693	2.09918	2.63272	0.528065	5.31464e-05	1.08377e-06	1	0.00037611	1.11149e-05	12	6	3	4	8	4	21	26	36	55	26	27
An07g05680	4.41185	-2.21345	3.67796	4.76978	0.0640681	9.0738e-09	1.7511e-05	1	1.30515e-07	0.000139446	4	2	3	1	0	1	35	47	28	19	20	18
An07g05720	5.78538	-0.0489398	0.840329	0.563883	0.890668	0.0134288	0.0989911	1	0.0477918	0.226055	33	24	22	30	25	24	45	48	43	38	42	42
An07g05770	8.02327	-1.12572	4.85664	5.53482	0.107696	5.64263e-15	7.51583e-17	1	1.87117e-13	3.28839e-15	19	26	2	15	4	2	352	420	402	225	359	353
An07g05780	6.99954	-0.203216	-3.77638	-3.58342	0.518611	1.53338e-20	1.667e-19	1	9.58944e-19	9.93892e-18	133	121	136	116	133	118	12	7	10	12	9	12
An07g05790	6.59791	0.152102	-2.00674	-2.30392	0.597759	1.70311e-09	2.79358e-12	1	2.7219e-08	6.6831e-11	113	93	49	116	87	81	16	15	28	18	23	19
An07g05840	5.57507	0	10.9172	10.7047	1	4.02697e-05	5.67856e-05	1	0.000294586	0.000399897	0	0	0	0	0	0	75	41	93	94	50	57
An07g05940	7.20675	-0.121301	-0.772198	-0.805081	0.670636	0.00835313	0.00595884	1	0.0320719	0.0233384	106	107	110	109	129	86	62	62	67	61	63	69
An07g05970	1.8954	3.1734	7.30211	3.60557	0.319481	0.0112457	0.0498425	1	0.0413829	0.132518	0	0	0	0	0	1	5	8	4	0	2	11
An07g06000	2.97172	-0.609943	-4.64208	-1.22493	0.525503	0.00630035	0.243317	1	0.0253142	0.42857	13	9	5	10	4	4	0	0	1	9	0	0
An07g06040	4.12616	0.300686	-1.60655	-2.3859	0.622017	0.0220213	0.000895642	1	0.0712995	0.00463406	17	19	7	21	19	13	4	2	7	0	7	3
An07g06060	7.47078	-0.109802	2.76596	3.04485	0.745273	9.84404e-20	1.36254e-23	1	5.4988e-18	1.2154e-21	35	34	19	46	18	20	213	154	197	298	238	186
An07g06070	11.1469	0.0148187	0.496435	0.550566	0.9356	0.00667446	0.00257976	1	0.0266492	0.0115149	1323	1208	861	1291	1193	1062	1509	1545	1568	1782	1791	1854
An07g06080	7.7998	0.0561711	0.402502	0.711564	0.828036	0.116804	0.00479039	1	0.262974	0.01943	145	138	54	147	121	82	120	149	138	325	145	151
An07g06170	3.0542	-3.1817	5.61879	7.6704	0.29875	0.000362621	0.00469101	1	0.00209367	0.019074	0	1	0	0	0	0	10	17	19	9	7	8
An07g06200	5.14792	-0.301816	-1.69488	-1.77313	0.471077	0.000301402	0.000242443	1	0.00177767	0.00147843	29	38	31	29	27	28	9	12	9	6	8	12
An07g06340	4.3072	0.429247	-2.18972	-3.26795	0.428097	0.00139944	7.74065e-06	1	0.0069202	6.68706e-05	17	23	9	27	19	20	4	2	4	0	5	2
An07g06360	5.56605	-0.211463	-1.41229	-1.64029	0.555582	0.000341642	5.61985e-05	1	0.00198877	0.00039649	44	41	39	44	32	37	15	13	18	16	11	12
An07g06380	5.44327	-0.38269	-1.70512	-0.909536	0.318274	7.09869e-05	0.0266182	1	0.000490009	0.0798477	36	48	33	31	41	23	17	7	11	19	17	17
An07g06400	6.9093	-0.354716	0.809164	1.82732	0.415451	0.0566453	1.60557e-05	1	0.152045	0.00012947	56	89	13	57	26	34	99	90	53	120	178	121
An07g06520	7.90184	-0.0310682	-1.0089	-0.981855	0.876538	1.56266e-06	2.23926e-06	1	1.51615e-05	2.13836e-05	238	207	119	191	230	141	90	94	79	128	87	87
An07g06540	7.35366	0.159463	0.98261	0.721107	0.509261	2.72509e-05	0.00174127	1	0.000207529	0.00820846	94	84	36	99	88	54	125	136	129	195	109	119
An07g06560	3.85422	0.0417114	-0.0735158	-3.60965	0.949209	0.911556	0.00042005	1	0.994196	0.00240474	14	17	4	12	19	5	7	7	16	0	1	2
An07g06610	4.76918	0.104939	-1.35392	-1.38141	0.825363	0.0109699	0.0072831	1	0.0404303	0.0275137	36	20	11	26	30	16	4	9	11	16	4	10
An07g06630	6.42587	-0.0933034	-1.72717	-1.70105	0.74049	5.77859e-08	6.39946e-08	1	7.20414e-07	8.09215e-07	85	86	57	83	81	58	31	18	17	25	20	27
An07g06640	4.8913	-0.236519	-1.47594	-1.21876	0.600486	0.00318499	0.013499	1	0.0141232	0.045943	36	18	23	28	28	14	10	7	10	14	5	13
An07g06680	4.55218	-0.035949	3.5598	3.46524	0.966232	2.72056e-07	5.25242e-07	1	3.02761e-06	5.75068e-06	1	6	1	5	2	1	43	26	19	41	20	33
An07g06690	4.42557	2.17618	3.82888	1.7813	0.0151093	8.54596e-06	0.00449314	1	7.21484e-05	0.0184126	2	3	0	11	9	3	26	20	19	61	8	20
An07g06700	5.31809	0.921665	2.15297	1.40051	0.0629341	4.92309e-06	0.000857664	1	4.32112e-05	0.00446568	13	10	3	21	22	7	36	36	34	76	34	31
An07g06740	4.00869	0.126075	-3.41922	-3.04931	0.857738	0.000526073	0.000509451	1	0.00290198	0.00284299	22	23	4	15	20	15	3	1	0	7	0	0
An07g06750	5.08168	0.0768827	-1.05113	-2.47756	0.882904	0.0561574	4.27918e-05	1	0.151123	0.000310274	23	38	22	21	44	26	9	9	21	7	0	11
An07g06760	6.80572	0.112305	-1.98033	-3.33514	0.69023	5.25242e-10	3.57428e-20	1	9.01e-09	2.27234e-18	132	119	59	138	118	83	20	19	34	8	9	18
An07g06840	7.13316	-0.108037	-0.979868	-0.235929	0.672325	0.000263916	0.358995	1	0.00158419	0.564936	140	112	60	94	112	83	49	44	54	134	52	84
An07g06850	4.69556	-0.110546	1.49095	1.66562	0.843852	0.00348385	0.00105828	1	0.0152428	0.00533403	13	10	4	13	5	7	19	21	30	47	17	23
An07g06900	4.31078	-1.0381	4.35249	5.32662	0.433496	3.81707e-07	2.02835e-06	1	4.13029e-06	1.96584e-05	2	1	1	1	1	0	32	24	21	47	22	18
An07g07010	7.74891	-0.111546	-0.651731	-0.758646	0.641863	0.00780901	0.00200633	1	0.030378	0.0093017	206	194	96	173	161	127	91	71	132	140	65	91
An07g07040	8.10228	0.167766	1.55867	1.1004	0.425925	1.01209e-14	3.22722e-08	1	3.25312e-13	4.30309e-07	98	123	64	122	112	93	284	274	237	319	208	223
An07g07050	6.00576	0.250619	1.51001	1.2213	0.552443	0.000182265	0.00191259	1	0.00113553	0.00893189	36	24	7	37	22	19	47	68	56	111	31	59
An07g07080	8.76766	-0.693521	2.93758	3.70018	0.256347	9.26216e-07	8.47248e-10	1	9.39028e-06	1.44648e-08	70	144	14	84	34	19	557	480	456	592	670	475
An07g07130	6.26976	-0.330526	1.77952	1.94811	0.337508	4.79127e-09	5.13766e-10	1	7.13235e-08	9.09524e-09	33	25	16	22	23	15	73	78	88	90	81	71
An07g07150	6.0514	0.564874	-0.698379	-1.38335	0.178764	0.112672	0.0013534	1	0.255773	0.0066158	55	44	27	78	71	43	24	22	27	9	20	45
An07g07160	4.67092	-0.290323	-1.58149	-0.704103	0.570726	0.00540582	0.189118	1	0.0223758	0.358868	28	16	20	13	20	21	5	12	4	17	7	13
An07g07170	5.19642	0.247902	2.70237	2.61228	0.673094	2.0022e-07	1.30214e-07	1	2.28565e-06	1.59742e-06	6	11	2	9	12	2	48	27	39	55	31	61
An07g07200	6.65781	-0.203555	-1.42409	-1.00385	0.578179	0.000207205	0.00787351	1	0.00127571	0.0293931	72	72	95	65	85	79	31	36	26	40	45	36
An07g07210	3.80376	-0.17474	-2.16115	-1.15533	0.786337	0.0058279	0.0977321	1	0.0237218	0.224203	14	13	10	6	19	9	3	1	4	10	2	5
An07g07220	5.44774	-0.14997	-1.2203	-1.69663	0.725973	0.00738793	0.000340605	1	0.0289357	0.00200069	40	34	36	26	35	42	13	24	10	13	9	13
An07g07230	5.58092	0.438327	2.23843	1.97976	0.323775	2.92525e-08	1.16521e-07	1	3.8121e-07	1.43555e-06	15	11	5	15	14	13	39	45	52	81	52	45
An07g07240	5.02059	0.596774	1.49233	0.691781	0.216601	0.00129333	0.113595	1	0.00645935	0.250697	10	15	7	14	20	15	31	32	22	46	14	28
An07g07250	6.74015	0.183574	-0.757072	-0.913738	0.547394	0.0174921	0.00346013	1	0.0592178	0.014741	63	97	59	105	77	78	47	40	39	73	45	31
An07g07360	7.67698	0.0534245	2.25032	1.83444	0.844043	5.74329e-19	2.97241e-13	1	2.97694e-17	8.18265e-12	71	59	29	47	55	60	238	234	230	234	207	177
An07g07380	7.01827	-0.0711463	1.52573	1.84674	0.831885	1.543e-06	4.4686e-09	1	1.49944e-05	6.75692e-08	67	42	18	44	39	35	96	109	127	260	94	119
An07g07410	10.7547	-0.247462	-1.10041	-0.81505	0.392423	0.000149744	0.00495808	1	0.000955159	0.0199936	1306	1102	1541	1124	1364	1226	628	653	663	787	632	847
An07g07430	6.68291	-0.010942	-1.81726	-1.67151	0.971327	7.17721e-08	3.52922e-07	1	8.80471e-07	3.98144e-06	132	90	52	110	101	64	20	22	30	55	19	20
An07g07460	4.60708	-0.477303	-2.18468	-1.77871	0.363929	0.000321734	0.00336132	1	0.0018908	0.0143894	22	30	22	16	23	17	5	10	1	9	2	7
An07g07470	2.26228	1.3343	-2.95821	-4.54013	0.234239	0.100456	0.0105805	1	0.235523	0.0376237	4	5	0	11	8	3	0	0	1	1	0	0
An07g07480	3.70722	-0.277069	-0.135037	1.97743	0.719546	0.86055	0.00515942	1	0.953799	0.0206862	11	4	2	6	6	2	4	5	5	39	10	12
An07g07490	6.3986	-0.304274	2.39432	2.70693	0.442511	3.44961e-12	1.7539e-14	1	8.21835e-11	5.52934e-13	20	23	12	22	15	9	89	75	109	154	92	73
An07g07550	3.80942	-0.664178	1.50207	1.78008	0.379814	0.021182	0.0116256	1	0.0692924	0.040612	7	11	0	6	3	2	13	17	15	16	8	16
An07g07560	5.73664	0.619582	2.08633	1.44625	0.201075	6.23373e-06	0.000920837	1	5.37717e-05	0.00475587	21	15	4	38	15	9	39	65	49	85	31	63
An07g07570	7.45776	0.0492817	2.0255	2.02196	0.895439	1.9001e-08	1.55845e-08	1	2.59058e-07	2.16061e-07	52	80	13	63	37	43	158	215	149	159	204	233
An07g07580	4.05265	-0.0968998	1.20068	2.67836	0.908403	0.124057	0.000356156	1	0.274894	0.00207824	3	5	4	7	2	3	4	14	9	61	16	10
An07g07620	4.40854	1.81604	5.62825	3.36334	0.147236	7.77358e-07	4.60641e-06	1	8.00095e-06	4.15733e-05	1	1	0	2	2	3	29	38	25	50	19	12
An07g07640	2.20666	-3.2984	4.56436	6.85894	0.290106	0.00705745	0.0148101	1	0.0278594	0.0495983	0	0	1	0	0	0	12	5	7	12	2	1
An07g07660	3.01649	-0.665755	-2.82296	-7.51966	0.408731	0.00611525	0.00608314	1	0.0247064	0.0237389	14	15	3	4	9	6	2	1	1	0	0	0
An07g07690	3.6987	0.75929	-1.10086	-2.21774	0.232487	0.135803	0.00232707	1	0.294568	0.010584	10	13	3	16	20	8	3	4	4	4	1	5
An07g07710	5.51159	-0.305289	-2.2143	-1.87192	0.436517	1.32354e-06	3.06968e-05	1	1.3017e-05	0.000231321	39	51	41	42	37	34	11	11	6	10	6	17
An07g07720	6.51169	-0.670154	-1.35068	-0.223914	0.0642926	0.000313232	0.544989	1	0.00184366	0.704945	61	130	57	69	56	38	45	21	27	41	45	57
An07g07730	4.21363	-0.82046	-5.17809	-3.49412	0.280143	3.62724e-05	0.00065214	1	0.000269282	0.00352474	10	15	37	9	14	19	0	0	2	0	2	2
An07g07770	7.57019	-0.0736556	-1.10141	-0.979244	0.803117	0.000300138	0.00119081	1	0.00177112	0.00591394	145	186	116	158	140	141	82	58	62	55	73	104
An07g07790	4.48234	0.032532	-0.856759	-2.42566	0.957141	0.176437	0.000679139	1	0.356598	0.00364346	29	23	7	19	18	20	15	11	3	0	4	7
An07g07820	7.05808	0.0367758	-0.843736	-0.931596	0.90327	0.00704763	0.00268657	1	0.0278377	0.0119177	122	120	60	113	118	82	58	49	50	112	27	45
An07g07830	4.48697	0.392599	-1.93092	-1.21559	0.451511	0.00265002	0.025925	1	0.0120175	0.078374	25	17	8	20	23	21	3	6	3	20	6	5
An07g07840	6.61577	0.355192	-1.64752	-2.75357	0.249417	1.54414e-06	1.84125e-14	1	1.49944e-05	5.77308e-13	103	95	43	109	119	80	22	21	28	11	9	28
An07g07850	6.01647	0.0567271	-1.87011	-1.38355	0.896985	9.38973e-05	0.00244429	1	0.000630383	0.0110214	59	59	41	57	72	44	10	17	15	7	20	40
An07g07870	6.49481	-0.0206455	-1.25297	-1.06197	0.941488	4.23382e-05	0.000343924	1	0.000307761	0.00201606	70	92	52	83	85	52	25	24	37	41	28	42
An07g07880	5.66865	0.0858294	-1.54602	-1.39014	0.796892	5.68166e-05	0.000132557	1	0.000400115	0.000861769	52	45	27	48	50	36	8	17	15	21	18	15
An07g07990	9.87433	-0.294795	0.443103	0.446405	0.0537081	0.00333068	0.00329349	1	0.0146563	0.0141622	569	688	371	531	472	364	716	683	706	800	538	640
An07g08000	5.82253	-0.0727064	2.18377	2.36113	0.881223	7.29805e-07	7.37003e-08	1	7.55204e-06	9.27865e-07	16	20	5	22	8	9	49	74	47	117	35	68
An07g08020	8.77487	0.016856	-0.55755	-0.794739	0.943695	0.0208358	0.000981751	1	0.0684045	0.00501421	340	318	258	368	357	260	205	188	218	163	211	206
An07g08090	11.4436	0.0533713	-0.471278	-0.605456	0.810112	0.034188	0.00647386	1	0.102182	0.0249815	2266	2134	1336	2127	1949	1953	1508	1341	1092	1316	1544	1269
An07g08140	5.23957	0.240497	-1.63787	-1.21473	0.594362	0.00142049	0.010101	1	0.00700627	0.0361867	43	21	21	37	37	29	9	8	9	34	8	8
An07g08170	7.53945	0.170823	-0.270471	-0.632528	0.436921	0.228998	0.00452922	1	0.428329	0.0185406	166	138	65	165	160	94	105	92	85	120	77	88
An07g08180	5.17646	-0.139105	1.46388	1.16302	0.760989	0.000455935	0.00625033	1	0.00256801	0.0242572	17	23	4	15	12	12	44	37	29	36	26	31
An07g08190	4.07629	1.1596	2.16331	0.3817	0.108278	0.00191816	0.547039	1	0.00910573	0.706881	6	2	4	11	3	13	10	21	21	20	7	13
An07g08200	6.78508	0.201822	4.39821	3.58222	0.830516	1.2263e-06	6.70079e-05	1	1.21499e-05	0.000463656	3	22	2	25	5	2	134	234	135	81	148	126
An07g08340	4.00882	-1.58522	4.31406	6.19893	0.361469	1.15168e-05	4.8957e-05	1	9.55472e-05	0.000349472	3	0	0	0	1	0	14	24	17	33	16	30
An07g08350	5.54705	-0.386864	3.11244	3.03297	0.477014	1.11525e-12	8.12423e-11	1	2.8455e-11	1.57383e-09	7	10	6	6	6	6	53	84	52	63	39	56
An07g08360	2.02073	3.08866	6.38443	4.51946	0.322571	0.0229321	0.00795188	1	0.0737712	0.0296316	0	0	0	0	1	0	2	5	2	13	5	7
An07g08370	4.68491	0.130133	-2.41162	-2.10351	0.77572	5.07061e-05	9.06208e-05	1	0.000361061	0.000612915	27	30	12	29	34	14	3	4	5	10	4	5
An07g08390	7.19668	0.219108	1.28837	1.33561	0.582618	0.000988988	0.000529451	1	0.00510098	0.00294461	63	79	16	90	48	41	86	108	148	303	85	114
An07g08420	4.36811	-0.393958	-1.94712	-1.47628	0.423493	0.000791088	0.00929308	1	0.00417763	0.0336699	22	25	14	17	14	16	5	7	3	5	5	8
An07g08440	5.20137	0.42683	-1.39087	-2.32173	0.368174	0.00808285	1.37623e-05	1	0.0312952	0.000112364	28	42	15	51	19	42	12	12	6	6	6	12
An07g08470	5.9795	-0.256287	-1.19791	-3.26145	0.552846	0.00745833	1.87732e-09	1	0.0291816	3.02131e-08	69	51	55	60	47	49	25	20	31	0	3	14
An07g08580	4.25559	0.0180497	2.23488	1.93268	0.978327	0.000107998	0.000751586	1	0.000714212	0.00398182	3	6	5	6	6	3	25	17	22	26	14	21
An07g08590	6.21249	0.0593983	-2.25581	-1.30504	0.842361	8.0793e-10	4.43332e-05	1	1.35855e-08	0.000320441	87	69	35	80	74	47	14	12	11	40	27	19
An07g08600	4.19739	0.690775	3.48644	2.14858	0.394105	9.8847e-07	0.000696928	1	9.94259e-06	0.00373002	2	2	3	6	4	2	21	32	23	32	10	16
An07g08690	5.49592	0.111544	-0.943319	-1.37074	0.763488	0.0182761	0.000638074	1	0.0614742	0.00345846	41	34	27	34	37	41	21	17	13	16	11	20
An07g08770	6.64602	-0.0797062	-1.72852	-1.7541	0.828525	1.08158e-05	7.28111e-06	1	9.04484e-05	6.32807e-05	114	75	73	124	65	73	30	28	19	18	38	22
An07g08780	3.57857	0.99031	3.95357	1.84678	0.342081	1.95836e-05	0.0185855	1	0.000154243	0.0597717	2	2	0	3	4	1	17	11	29	16	6	9
An07g08800	3.96217	-0.222356	2.25203	2.30563	0.772806	0.000563224	0.00058169	1	0.00308183	0.00319042	8	3	1	3	3	4	16	23	13	24	12	18
An07g08810	14.3707	-0.332456	3.17683	3.11061	0.138419	1.01727e-45	7.18538e-44	1	3.08047e-43	2.95294e-41	3763	4351	1923	4092	2130	1919	26433	29786	28016	30001	15966	28431
An07g08820	5.18708	-0.18724	-1.87069	-1.06831	0.687909	0.000371213	0.0300747	1	0.00213484	0.0885234	45	36	18	28	32	26	6	10	9	34	6	7
An07g08840	3.23358	-0.00294267	-0.467542	-3.61231	0.996916	0.553141	0.00312692	1	0.714449	0.013532	9	8	6	7	6	10	2	5	9	0	2	0
An07g08850	7.79835	0.230378	-1.52421	-1.92753	0.291385	1.30748e-10	2.60406e-16	1	2.4345e-09	1.06637e-14	219	202	114	234	265	146	52	53	70	84	49	47
An07g08890	3.08744	-4.7944	4.12854	7.33967	0.0894164	6.66339e-05	0.00691345	1	0.000463857	0.0263246	1	1	1	0	0	0	19	18	13	5	4	10
An07g08900	8.22355	-0.231303	5.73403	6.01224	0.77793	2.92761e-14	2.76519e-15	1	8.91218e-13	9.76043e-14	9	15	1	5	10	5	553	476	124	277	385	655
An07g08910	3.81763	0.473009	3.46821	2.89518	0.622721	2.04661e-05	7.28968e-05	1	0.000160973	0.000500491	2	3	0	4	2	1	17	17	17	24	15	16
An07g08920	2.91725	0.0233513	1.90734	2.70801	0.983798	0.0594583	0.00524624	1	0.157574	0.0209904	1	4	0	1	3	1	9	4	4	21	8	7
An07g08950	5.76449	-0.484679	-2.50208	-1.59367	0.263721	3.88636e-07	0.000730581	1	4.19515e-06	0.00389024	43	56	60	36	54	36	6	14	9	12	20	11
An07g08980	3.84417	0.503992	3.2702	3.10385	0.6087	0.000113141	3.75398e-05	1	0.000741831	0.000276196	4	1	0	3	2	2	12	19	13	16	20	26
An07g08990	11.5548	-0.0226707	0.775484	0.929194	0.904127	3.59687e-05	7.14923e-07	1	0.000267372	7.6102e-06	1826	1535	805	1575	1446	1094	2539	1779	2292	2668	2405	3082
An07g09010	4.32287	-5.16116	4.49071	9.44639	0.0634539	7.09768e-07	0.00043905	1	7.36456e-06	0.00249735	1	3	0	0	0	0	16	32	35	54	18	15
An07g09070	5.96261	0.127853	-1.02149	-0.806477	0.678967	0.00253695	0.0116958	1	0.0115888	0.0407828	51	50	33	46	60	44	18	24	21	42	21	30
An07g09120	7.78206	-0.0774122	0.629006	0.467974	0.748354	0.00786424	0.0483011	1	0.0305413	0.129256	133	160	59	134	127	75	149	176	176	238	129	129
An07g09140	3.32627	-0.546419	-3.94706	-1.16544	0.519996	0.00225707	0.205952	1	0.0104768	0.381747	18	8	7	5	8	9	1	0	1	11	0	1
An07g09170	6.02188	-0.3992	4.00078	4.06517	0.508005	1.51015e-17	7.09052e-16	1	6.7616e-16	2.71969e-14	5	10	3	9	3	2	112	62	96	85	76	81
An07g09250	6.14873	0.182976	-1.51864	-1.68957	0.56035	1.76579e-05	9.01546e-07	1	0.000140713	9.43957e-06	61	84	29	75	79	45	22	16	18	20	20	24
An07g09280	5.68094	0.218644	1.25489	1.30031	0.584317	0.000935134	0.000346352	1	0.0048493	0.00202926	27	25	4	25	26	13	41	37	42	74	44	49
An07g09330	4.22101	-0.218986	-3.25062	-3.53101	0.703077	4.66987e-05	3.27664e-05	1	0.000335851	0.000245471	25	18	16	22	11	19	3	0	3	4	1	0
An07g09340	4.34775	-0.106977	-2.41615	-1.60671	0.83909	0.000297499	0.00671191	1	0.00175735	0.0257275	26	16	14	13	24	16	2	6	2	10	5	4
An07g09370	5.13813	-0.120343	-2.69048	-2.05581	0.787017	1.65369e-06	6.00248e-05	1	1.59506e-05	0.000420649	45	36	22	30	35	30	4	4	7	19	2	5
An07g09380	3.62693	0.164287	-2.5287	-1.43652	0.826037	0.00820313	0.0727252	1	0.031658	0.179005	23	10	1	12	9	13	1	1	3	8	4	2
An07g09390	4.15593	0.0991547	-2.03282	-2.4786	0.851553	0.00192	0.000205129	1	0.00910693	0.00127369	18	17	12	17	15	19	2	6	3	4	2	4
An07g09490	3.16743	0.340915	-1.53184	-2.51344	0.692084	0.118409	0.0140125	1	0.265755	0.0474329	3	10	7	4	14	9	1	2	4	0	1	4
An07g09520	3.74284	-0.504325	-3.92534	-3.57093	0.474556	0.000222388	0.00075911	1	0.00136046	0.0040106	16	13	16	4	14	15	1	1	1	0	2	1
An07g09550	6.7318	0.13774	-0.95975	-0.870238	0.630852	0.00161007	0.00311958	1	0.0078157	0.0135053	88	85	55	95	95	69	40	24	48	77	41	35
An07g09610	3.84541	1.55544	4.81442	3.29555	0.235426	4.78962e-05	6.79273e-05	1	0.000343176	0.000469365	2	0	0	2	4	0	16	17	19	17	29	12
An07g09660	5.8437	-0.328274	-3.83395	-3.18453	0.535164	4.45028e-09	2.56332e-07	1	6.65921e-08	2.96443e-06	59	51	68	42	53	59	5	3	5	0	13	4
An07g09720	3.39469	0.344766	2.59386	2.08856	0.720825	0.00234534	0.00925606	1	0.0108124	0.0335658	1	3	2	4	2	2	10	11	14	25	7	6
An07g09880	2.66125	0.779655	-1.66422	-4.63873	0.419618	0.15404	0.00596865	1	0.323023	0.0233655	8	4	2	11	8	5	4	0	0	0	0	1
An07g09920	5.94034	0.153491	1.56164	1.69875	0.700794	2.9055e-05	2.53654e-06	1	0.000220538	2.40231e-05	31	22	5	26	28	10	50	50	54	79	54	83
An07g09930	3.96184	-1.50051	0.587502	2.2175	0.0510616	0.370059	0.00290812	1	0.587084	0.0127675	8	7	10	4	6	0	15	17	6	16	9	23
An07g09940	7.64793	-0.186219	1.8073	1.92164	0.498854	2.28672e-12	1.16276e-13	1	5.59858e-11	3.39592e-12	81	79	28	62	61	41	208	157	237	247	150	263
An07g09990	7.55416	0.102984	2.35056	1.99166	0.738531	4.72464e-16	3.62473e-12	1	1.79427e-14	8.59994e-11	64	52	20	75	48	25	184	242	207	295	132	198
An07g10000	5.17416	-0.233822	2.49566	2.49485	0.695686	1.7283e-06	2.88975e-06	1	1.66006e-05	2.71005e-05	2	18	4	11	6	4	35	42	50	45	29	50
An07g10010	6.76626	0.310264	-0.671918	-0.728729	0.269224	0.0231832	0.0103681	1	0.0744127	0.0369596	106	86	29	105	109	57	40	43	42	65	45	61
An07g10030	7.18283	-0.0282816	0.865243	1.02269	0.913158	0.000540693	3.44628e-05	1	0.00297407	0.000256509	73	93	30	75	64	52	113	106	109	142	121	144
An07g10040	5.17663	-0.0512346	-2.47485	-1.85714	0.906472	4.50473e-06	0.000155009	1	3.98432e-05	0.000989288	34	50	18	44	44	14	8	4	5	13	9	7
An07g10060	3.48911	-1.85967	1.33988	3.17361	0.0587798	0.0599349	0.00067917	1	0.158508	0.00364346	9	5	1	1	2	1	10	11	13	21	12	6
An07g10070	10.2548	-0.288326	0.618407	0.784993	0.145278	0.00165163	6.68182e-05	1	0.00797871	0.000462622	642	776	480	611	609	413	944	926	948	908	902	1093
An07g10100	6.70657	0.181457	0.624213	-0.883197	0.48034	0.0135518	0.000963278	1	0.0481298	0.0049308	66	68	44	90	69	51	92	77	93	49	35	36
An07g10130	2.82186	-0.568581	-3.5809	-2.54597	0.556489	0.00856308	0.0382243	1	0.032736	0.107713	6	5	11	2	4	10	1	0	1	0	2	1
An07g10160	4.57766	-0.26104	1.07012	1.51003	0.659669	0.0518436	0.00630254	1	0.142242	0.0244186	9	13	7	14	11	1	15	24	19	19	25	29
An07g10190	7.77883	-0.168913	-1.11342	-1.4705	0.497391	1.51031e-05	2.02148e-08	1	0.000122388	2.75606e-07	188	214	152	163	175	172	74	94	82	63	55	79
An07g10200	7.2295	0.0981142	-1.29593	-1.18009	0.772425	0.000246609	0.000677256	1	0.00149049	0.00363997	144	142	70	136	129	115	56	39	40	29	72	68
An07g10220	7.84321	-0.0466822	-1.82383	-1.96564	0.876364	6.786e-09	4.19763e-10	1	9.96001e-08	7.51199e-09	218	179	193	148	224	228	53	56	59	78	40	54
An07g10240	3.88987	0.171229	-2.1768	-2.1606	0.805136	0.00898749	0.00630798	1	0.0341881	0.0244233	7	20	10	18	14	12	2	1	5	0	3	7
An07g10250	5.90441	-0.160647	-1.85229	-1.00846	0.604685	3.53839e-07	0.00238519	1	3.85936e-06	0.0107887	59	64	34	59	43	41	18	12	11	33	21	22
An07g10260	5.63819	0.539968	-1.51425	-1.81925	0.237048	0.00268776	0.000160868	1	0.0121764	0.00102498	20	32	42	49	53	52	17	7	11	20	9	19
An07g10270	6.29714	0.369145	-0.658216	-0.806724	0.219392	0.0400922	0.00828641	1	0.115915	0.03064	69	46	35	85	77	40	28	30	32	39	35	45
An07g10300	3.40955	0.402619	-1.14331	-1.9672	0.561045	0.146832	0.0133137	1	0.312642	0.0454198	8	9	6	11	9	11	2	4	4	7	1	1
An07g10340	4.0326	-0.522659	1.34584	1.83182	0.464647	0.0337539	0.00572625	1	0.101121	0.0225349	11	7	2	7	6	1	8	15	23	15	18	17
An07g10350	7.3076	-0.114765	2.72921	2.54247	0.695508	1.48575e-26	7.38599e-23	1	1.61288e-24	6.24931e-21	38	36	19	37	24	26	172	191	216	236	130	180
An07g10360	9.64355	-0.107768	1.19605	1.15166	0.639093	1.36651e-07	3.89333e-07	1	1.59964e-06	4.36227e-06	372	278	288	323	299	299	725	720	692	742	635	799
An07g10380	8.70369	-0.0804046	-0.70888	-0.879484	0.748509	0.00520034	0.000536518	1	0.0216108	0.00297528	377	321	242	299	332	285	181	170	205	134	186	195
An07g10430	8.19147	-0.320006	-1.78466	-1.32256	0.28351	6.98239e-09	1.54693e-05	1	1.02059e-07	0.000125092	250	237	282	206	227	238	73	82	76	94	91	102
An07g10440	5.98242	0.357949	2.02429	1.34442	0.40948	7.67877e-07	0.000723386	1	7.91044e-06	0.00385728	23	14	14	23	22	22	71	66	62	100	59	27
An08g00040	9.18217	-0.0624179	0.916338	0.93641	0.763884	7.5818e-06	4.53603e-06	1	6.45294e-05	4.11082e-05	330	253	189	269	262	227	459	502	432	481	483	553
An08g00080	4.87567	-0.0950806	-0.91749	-1.59969	0.851502	0.0853305	0.0042654	1	0.20784	0.0176174	23	24	23	14	21	32	11	9	17	6	10	8
An08g00090	3.92564	-0.496064	-1.81893	-2.16558	0.504395	0.0243133	0.0129755	1	0.0773924	0.0445432	10	22	14	8	8	17	1	4	8	0	2	6
An08g00110	4.89736	0.0222301	-2.40479	-1.55763	0.964688	8.54528e-05	0.00418961	1	0.000579438	0.0173604	27	33	18	31	31	20	12	1	1	11	11	7
An08g00120	3.24677	0.167212	-2.04288	-4.9931	0.811388	0.0197037	0.00154024	1	0.0653401	0.00738336	8	12	6	10	12	8	1	3	2	0	0	1
An08g00160	8.06564	-0.273779	1.31956	1.82482	0.329449	1.06918e-06	1.66215e-11	1	1.06705e-05	3.58172e-10	149	121	35	105	87	54	265	181	231	315	262	324
An08g00190	4.27667	-1.14308	1.12596	2.11527	0.118788	0.0776127	0.00260633	1	0.193268	0.0116198	2	16	8	8	4	1	21	21	14	31	17	11
An08g00240	2.99415	-0.115071	-3.55926	-3.63011	0.893591	0.00622789	0.00521309	1	0.0250575	0.0208868	16	6	4	13	6	5	0	0	2	0	0	2
An08g00250	3.54269	0.520953	-8.02906	-8.73257	0.424266	0.00299236	0.0012207	1	0.0133773	0.00604414	13	9	8	17	17	11	0	0	0	0	0	0
An08g00260	6.43332	-0.194701	-5.29245	-3.78139	0.635698	5.25013e-15	2.31271e-13	1	1.74605e-13	6.49081e-12	79	75	106	63	118	75	4	2	1	7	5	8
An08g00280	6.03397	-0.0743586	-1.79283	-2.05469	0.801471	1.75766e-07	4.26654e-09	1	2.02051e-06	6.45988e-08	67	68	43	56	71	47	16	17	16	20	10	15
An08g00300	6.4687	0.00867122	-1.09491	-0.965359	0.976487	0.000515802	0.00166441	1	0.00285599	0.00790493	88	81	40	86	75	52	27	33	31	30	31	52
An08g00320	7.64712	-0.130163	-2.10602	-2.17787	0.682347	4.16453e-10	1.1232e-10	1	7.27181e-09	2.12577e-09	193	212	153	167	192	171	26	41	60	27	42	53
An08g00380	5.4838	0.0127592	-1.53606	-2.53027	0.971455	0.000144574	1.69757e-08	1	0.000924744	2.34219e-07	59	40	23	43	51	30	16	11	12	11	4	8
An08g00400	6.62386	0.177166	0.646807	0.777506	0.537299	0.0216107	0.004164	1	0.0703661	0.0172729	63	44	26	68	55	31	64	73	57	103	75	97
An08g00460	8.0995	-0.0127824	-0.61274	-0.476416	0.957933	0.0130464	0.0510744	1	0.0467825	0.135169	236	231	119	225	206	157	117	146	95	128	121	191
An08g00480	5.04869	-0.207937	-1.99706	-2.3109	0.629057	6.77626e-05	1.12371e-05	1	0.000470576	9.41771e-05	32	41	23	24	41	21	7	5	11	5	8	5
An08g00510	5.11407	0.43445	-1.85954	-1.76624	0.304986	0.000291622	0.000137051	1	0.00172667	0.000886977	37	32	11	41	41	25	8	6	6	8	15	9
An08g00530	6.88047	-0.338515	3.31176	3.9563	0.451713	2.23586e-18	5.06232e-24	1	1.09949e-16	4.81423e-22	17	22	3	21	5	7	137	122	119	195	180	152
An08g00540	3.78884	-2.02861	2.18842	3.93972	0.0526665	0.000881099	5.7988e-05	1	0.00460855	0.000407616	5	5	2	2	1	0	11	17	23	17	13	18
An08g00550	6.3605	-0.157474	3.7829	3.55256	0.7848	4.54644e-14	2.64227e-12	1	1.36239e-12	6.34752e-11	11	8	7	8	9	7	78	144	120	43	93	148
An08g00570	6.33911	-0.0470111	0.657216	0.758037	0.882229	0.0324696	0.0126199	1	0.0981939	0.0434912	55	37	26	42	54	22	58	69	48	84	57	68
An08g00600	4.36369	0.187008	-1.87106	-0.874621	0.736881	0.00498957	0.128008	1	0.020863	0.273331	14	18	13	23	21	11	6	3	3	19	2	12
An08g00610	8.21545	0.106	-1.69831	-1.77996	0.660418	2.92661e-11	1.68761e-12	1	6.07878e-10	4.20332e-11	305	280	162	310	331	188	84	57	76	137	44	82
An08g00670	3.03729	0.533844	-2.59557	-2.87743	0.509297	0.0214555	0.00501134	1	0.0699796	0.0201698	13	4	3	9	10	9	1	1	1	0	1	3
An08g00680	5.9973	-0.212772	-2.69311	-2.77657	0.519866	5.69201e-11	3.41495e-11	1	1.1254e-09	7.02967e-10	72	65	55	67	50	56	14	8	7	10	9	8
An08g00690	5.17748	-0.233192	-1.90154	-1.19247	0.605551	0.000205907	0.0137906	1	0.00126908	0.0468383	46	39	17	43	28	17	8	12	5	27	6	9
An08g00700	5.19828	-0.107642	-2.38884	-2.07583	0.798869	3.75601e-06	2.36906e-05	1	3.38188e-05	0.000183081	28	40	32	42	36	23	10	3	6	10	9	6
An08g00720	6.53278	0.298883	-1.63335	-2.35795	0.351108	4.12806e-06	5.32074e-11	1	3.68229e-05	1.06295e-09	97	92	40	89	93	93	32	12	24	16	19	22
An08g00730	5.94719	0.176604	-1.67993	-1.9294	0.572967	3.90402e-06	5.89539e-08	1	3.496e-05	7.52921e-07	59	52	39	58	66	51	12	15	18	24	9	17
An08g00750	4.18568	0.325973	3.01201	2.98044	0.705249	5.18433e-05	1.59954e-05	1	0.000368475	0.000129073	2	2	3	3	1	5	25	12	18	41	22	16
An08g00760	4.02882	-0.132328	-2.40382	-1.36589	0.826475	0.00150748	0.0389923	1	0.00738468	0.109542	22	13	10	14	18	10	3	3	2	13	4	1
An08g00810	3.54969	-0.182825	-1.27794	-2.92339	0.805235	0.110022	0.0031757	1	0.251557	0.0137121	6	8	15	10	12	8	2	6	5	0	3	1
An08g00820	5.36613	0.0419953	2.12428	1.99524	0.929176	4.01723e-07	1.33435e-06	1	4.32426e-06	1.34924e-05	18	9	5	10	15	8	40	46	43	57	30	54
An08g00860	4.84418	-0.775388	2.51398	3.16575	0.263455	7.25985e-06	3.53602e-07	1	6.20186e-05	3.98521e-06	5	11	3	4	2	5	31	41	29	21	35	46
An08g00870	5.68891	0.0246703	-2.03136	-1.94015	0.953565	2.26579e-05	3.05864e-05	1	0.000175572	0.000230641	52	39	41	38	52	50	8	9	15	12	5	23
An08g00880	6.08204	0.02584	-1.37033	-1.64518	0.937336	0.000141017	5.1529e-06	1	0.000905013	4.60718e-05	77	58	36	59	79	40	16	25	21	26	9	26
An08g00900	4.55915	-0.104134	-2.30229	-2.30307	0.821976	8.17116e-05	6.57209e-05	1	0.000557684	0.000456122	30	26	13	20	25	19	2	6	5	7	4	3
An08g00920	4.68156	-0.509931	-1.63007	-0.701585	0.27975	0.00193006	0.164413	1	0.00914712	0.325797	37	21	15	16	24	12	6	10	6	9	12	12
An08g00930	3.5622	-0.683177	-3.25754	-1.44761	0.370626	0.00125728	0.0918769	1	0.0063232	0.213323	14	19	8	7	8	10	2	2	0	10	0	1
An08g00940	6.249	0.236738	-1.64812	-1.86887	0.533852	7.4262e-05	4.4401e-06	1	0.000510779	4.02936e-05	80	66	38	77	87	56	12	17	26	45	6	17
An08g00950	4.56741	0.0622028	-2.92893	-2.02638	0.915691	0.000111488	0.00196612	1	0.000733079	0.00914845	38	18	11	22	25	21	3	3	2	0	6	11
An08g00960	9.34539	-0.162141	-1.70227	-2.0055	0.395506	7.08949e-18	1.1425e-23	1	3.31136e-16	1.02709e-21	595	705	475	634	550	481	202	170	160	171	127	143
An08g00970	8.27472	0.296766	-1.2302	-1.26374	0.144194	1.15833e-08	1.48718e-09	1	1.62946e-07	2.43774e-08	302	264	122	328	306	212	82	90	98	184	94	101
An08g00980	5.81344	-0.16844	-1.23221	-1.20973	0.604618	0.000507671	0.000643262	1	0.00281667	0.00348494	49	48	42	45	51	35	18	19	21	24	19	17
An08g01050	6.78285	0.0410024	-0.440427	-0.811985	0.897638	0.175608	0.0127941	1	0.355572	0.0439993	76	80	68	71	97	75	69	54	40	47	35	66
An08g01160	6.39009	0.113877	-1.44701	-1.48045	0.710463	1.87487e-05	6.66545e-06	1	0.00014848	5.81937e-05	80	77	45	93	71	60	30	23	17	28	35	20
An08g01180	4.13403	0.35809	-1.15764	-2.53055	0.587547	0.107813	0.00107796	1	0.24812	0.00541193	24	15	4	20	21	12	5	2	10	0	6	3
An08g01190	3.43627	0.654777	-0.815472	-3.66057	0.390952	0.328656	0.000736834	1	0.545485	0.00391447	14	8	2	15	16	6	3	7	2	0	0	3
An08g01220	9.45663	-0.0743279	-1.80794	-2.1797	0.78488	7.15363e-11	5.43095e-15	1	1.39757e-09	1.83267e-13	673	654	549	528	583	723	169	196	166	129	139	168
An08g01230	4.39625	-0.0365829	-2.61618	-1.85774	0.940852	7.72401e-05	0.00119789	1	0.000529679	0.00593885	26	21	12	24	17	17	3	3	3	8	7	2
An08g01300	6.72747	0.021676	1.43319	1.20693	0.952386	3.87661e-05	0.000498825	1	0.000285767	0.00279454	42	65	15	32	42	44	100	99	99	81	106	99
An08g01360	7.79714	-0.206201	1.20179	1.44121	0.507142	6.91556e-05	1.87545e-06	1	0.000479093	1.83077e-05	116	126	36	102	86	50	195	193	186	163	231	252
An08g01380	5.74243	-0.639267	1.32125	2.25832	0.127929	0.000346581	5.61553e-09	1	0.00200954	8.40295e-08	31	17	11	15	12	11	45	44	48	99	53	45
An08g01510	5.81177	0.712081	-0.0117224	-1.10865	0.0547218	0.975687	0.00321844	1	1	0.0138862	32	43	17	60	46	45	26	31	28	15	27	30
An08g01520	2.011	-4.13319	3.67142	6.31636	0.1692	0.0131287	0.0269925	1	0.0470191	0.0807808	1	1	0	0	0	0	1	16	6	3	5	1
An08g01560	8.21592	-0.678037	5.21757	-1.47269	0.0700726	1.33268e-65	0.0023053	1	8.07111e-63	0.0104933	28	27	14	9	17	17	1007	659	742	9	1	7
An08g01570	7.72552	-0.0954809	-0.936336	-1.90761	0.751192	0.00229936	1.92047e-09	1	0.0106388	3.08644e-08	203	141	169	149	198	166	96	82	92	63	25	63
An08g01580	6.49046	0.156231	-0.800559	-1.92108	0.63205	0.0187168	7.52635e-08	1	0.0627364	9.45477e-07	105	71	38	71	105	61	42	32	39	37	8	24
An08g01610	6.79645	0.0712148	-1.363	-1.55176	0.783951	1.68705e-06	3.59811e-08	1	1.62451e-05	4.77548e-07	122	94	58	114	98	80	27	32	41	55	24	29
An08g01640	4.32847	0.557182	-0.46856	-1.60189	0.267323	0.388695	0.00346994	1	0.605382	0.014761	14	19	6	27	18	13	10	8	8	7	5	8
An08g01670	5.90905	-0.172786	-0.957234	-0.290834	0.591067	0.00528508	0.374226	1	0.0219234	0.579962	55	42	36	51	44	29	23	21	22	54	24	31
An08g01700	3.14553	-0.378807	2.6207	3.07784	0.73896	0.00403758	0.00140429	1	0.0173749	0.00683551	1	3	1	2	2	0	8	10	11	15	5	16
An08g01740	3.34431	-0.441269	2.48854	2.20257	0.690909	0.00957697	0.0298722	1	0.0359903	0.0879914	2	1	4	5	0	1	12	26	3	7	13	7
An08g01750	6.59359	0.262799	1.82615	1.68414	0.515294	2.2626e-06	7.79635e-06	1	2.11845e-05	6.73013e-05	45	35	5	54	32	14	76	84	104	128	84	118
An08g01760	4.31308	0.260978	-0.877722	-1.88016	0.628052	0.133455	0.00212347	1	0.290516	0.00975439	10	20	13	15	22	17	11	4	8	8	4	4
An08g01770	5.05005	0.252034	-2.33143	-2.62316	0.522957	6.02459e-06	1.32744e-07	1	5.21633e-05	1.62671e-06	31	38	17	41	36	27	6	4	6	7	3	8
An08g01780	8.4693	-0.214261	-3.05795	-2.55547	0.3593	2.49423e-31	8.80488e-24	1	4.10016e-29	8.04109e-22	370	418	288	343	293	323	39	41	46	56	61	56
An08g01790	7.04253	-0.0776752	-1.92384	-1.26546	0.777085	2.90095e-10	1.14755e-05	1	5.14349e-09	9.58958e-05	120	112	99	119	134	83	26	32	28	78	30	44
An08g01860	4.83759	-0.181749	1.61652	1.90336	0.749337	0.00166713	0.000226657	1	0.00804682	0.00139548	14	14	1	11	10	4	26	28	25	56	23	22
An08g01930	2.41453	-4.16101	3.02553	7.90658	0.157234	0.0263262	0.00425552	1	0.0826112	0.0175892	0	2	0	0	0	0	3	8	4	5	10	12
An08g01970	5.6443	-0.301993	1.93863	-0.0978335	0.489032	1.17653e-06	0.825464	1	1.16945e-05	0.943803	27	26	11	16	23	13	67	81	79	8	23	18
An08g01980	7.31282	-0.62586	3.31399	1.71077	0.0688357	7.35331e-29	1.42373e-07	1	9.50725e-27	1.73731e-06	31	44	23	25	20	20	299	308	320	63	54	107
An08g01990	7.04729	-0.123169	2.19072	1.10607	0.685162	4.89082e-15	0.00012228	1	1.64078e-13	0.000804043	39	60	27	49	48	23	193	190	160	135	59	83
An08g02000	5.97691	0.338977	-0.841944	-1.30442	0.307976	0.0187013	0.000197922	1	0.0627187	0.0012336	48	45	35	47	73	48	24	28	17	32	22	19
An08g02150	2.96339	-0.547635	-2.75462	-7.56952	0.546799	0.0133847	0.00632847	1	0.0476688	0.0244854	8	2	14	6	9	5	2	1	1	0	0	0
An08g02180	5.62364	0.0532288	-2.91217	-3.45003	0.880736	1.04043e-09	6.44789e-12	1	1.72263e-08	1.46343e-10	54	57	32	48	55	47	5	3	10	8	2	5
An08g02190	2.27056	0.453156	-6.75603	-4.2222	0.656495	0.0159358	0.0138074	1	0.0549517	0.0468816	5	6	2	5	10	3	0	0	0	0	0	1
An08g02200	7.00529	0.255778	-1.06436	-0.931212	0.280789	3.85838e-05	0.000137429	1	0.000284605	0.000888037	126	88	58	116	118	94	44	43	35	70	52	61
An08g02210	7.36001	0.235572	-1.46692	-1.4252	0.374534	2.93648e-07	2.48153e-07	1	3.2397e-06	2.87563e-06	167	117	90	152	161	136	49	30	50	90	51	41
An08g02220	5.50679	0.23001	-2.06379	-3.35085	0.569235	1.39387e-05	3.58481e-10	1	0.000113702	6.46558e-09	58	30	30	43	63	37	14	4	9	7	4	4
An08g02230	3.72307	-0.153666	-2.16109	-2.11879	0.823911	0.00857835	0.00940725	1	0.0327639	0.0339848	21	14	5	13	8	13	3	4	1	0	5	3
An08g02240	5.13435	0.00920353	2.45531	2.57142	0.987025	6.15018e-07	1.10506e-07	1	6.43365e-06	1.36731e-06	12	9	1	14	4	4	38	40	31	53	40	43
An08g02260	3.08198	1.39557	2.87806	1.11161	0.178856	0.0032801	0.164514	1	0.0144724	0.325829	0	3	1	5	4	2	5	13	10	9	5	11
An08g02270	5.98892	0.116677	1.3039	1.39852	0.781957	0.00121198	0.000383877	1	0.00611948	0.00222089	26	39	5	28	31	15	43	39	72	94	48	66
An08g02280	6.90107	0.114043	1.64569	1.51873	0.700183	3.02171e-09	2.39759e-08	1	4.61764e-08	3.23436e-07	54	46	16	55	46	25	104	105	123	176	92	116
An08g02290	5.99961	0.315583	4.98022	4.76847	0.672809	8.59454e-17	2.79977e-18	1	3.49461e-15	1.44471e-16	4	4	0	3	5	2	64	79	91	144	60	93
An08g02340	2.70807	0.146516	-4.14592	-3.51774	0.869064	0.0127515	0.0075895	1	0.0459111	0.0284841	12	6	2	5	10	6	1	0	0	1	0	1
An08g02360	6.00581	-0.207362	-1.91841	-1.80091	0.550487	9.29319e-07	3.61149e-06	1	9.41344e-06	3.33259e-05	62	52	59	55	56	50	16	12	18	24	15	11
An08g02390	7.78476	-0.0209344	-1.39943	-1.06028	0.927364	1.00451e-08	7.89667e-06	1	1.43767e-07	6.79779e-05	219	182	129	197	194	148	73	60	59	148	62	73
An08g02440	5.21859	-0.238959	-2.42279	-2.27906	0.586876	3.98838e-06	1.23278e-05	1	3.56322e-05	0.000101835	30	39	37	28	34	34	9	4	7	5	8	8
An08g02450	6.54071	0.125209	-0.780702	-0.964635	0.66372	0.0101669	0.00124874	1	0.0379472	0.00616707	61	95	45	82	72	69	43	40	28	47	36	39
An08g02470	7.3245	0.270812	-1.81977	-1.97528	0.309068	6.28261e-10	4.72815e-12	1	1.06786e-08	1.09032e-10	162	140	84	191	197	96	27	41	35	71	27	34
An08g02520	7.04232	-0.231024	-1.13091	-0.769285	0.370186	3.13817e-05	0.00405612	1	0.000236173	0.0168924	159	127	53	94	109	80	36	49	56	76	49	53
An08g02540	10.9155	-0.172906	-0.987877	-0.734085	0.364173	2.55202e-07	0.000124913	1	2.85385e-06	0.000818547	1567	1694	1232	1570	1345	1270	771	715	736	904	813	934
An08g02560	5.08683	-0.705843	-1.75658	-1.0342	0.229691	0.00453902	0.0956863	1	0.0191882	0.220477	36	24	38	13	27	25	12	15	3	4	13	16
An08g02570	6.08106	-0.440515	-1.66157	-1.19682	0.25063	5.04805e-05	0.0033553	1	0.000359678	0.014369	54	63	66	50	50	47	22	28	9	28	20	21
An08g02650	2.59724	-2.07303	2.15059	4.73026	0.252657	0.0581193	0.00496705	1	0.154891	0.0200125	0	3	1	1	0	0	9	4	4	21	4	5
An08g02660	5.00469	-1.18424	0.402516	1.38236	0.0128574	0.340767	0.00314055	1	0.556831	0.0135807	20	24	17	14	5	9	25	25	28	25	28	23
An08g02670	6.48858	-0.130898	-1.44264	-1.05589	0.658752	7.87366e-06	0.000728849	1	6.68651e-05	0.00388281	104	88	41	89	69	55	29	22	28	62	21	29
An08g02680	6.7195	0.16462	1.02959	1.14911	0.590941	0.000499998	6.2166e-05	1	0.00278349	0.000432755	36	56	28	54	44	40	82	85	66	119	73	135
An08g02690	5.22642	0.0147556	-3.23017	-2.68545	0.974038	1.37773e-07	8.76515e-07	1	1.60624e-06	9.22787e-06	33	33	36	40	29	41	3	5	3	3	8	7
An08g02700	8.60571	0.123574	-1.31752	-1.28874	0.540963	4.81863e-10	5.72686e-10	1	8.3632e-09	1.0015e-08	370	372	181	409	367	246	89	125	131	171	143	122
An08g02770	6.3575	0.289607	1.66752	1.50819	0.49396	4.13918e-05	0.000140231	1	0.000301643	0.000903998	26	39	10	49	23	20	68	82	67	60	108	90
An08g02830	2.86104	-0.516855	-4.36231	-0.441616	0.628706	0.0130964	0.688739	1	0.0469473	0.836446	8	7	6	4	5	6	0	0	1	14	0	0
An08g02860	1.92817	0.630363	-1.44385	-7.01515	0.602704	0.308225	0.0140021	1	0.521886	0.0474306	3	5	1	5	7	2	0	0	3	0	0	0
An08g02870	7.65117	0.0637972	-1.55149	-1.59083	0.783347	5.85598e-10	1.03654e-10	1	9.98294e-09	1.97379e-09	219	151	125	188	180	163	56	49	57	81	60	48
An08g02960	3.48229	0.210718	2.53863	0.896135	0.816666	0.0019149	0.279796	1	0.009094	0.474524	6	1	2	1	3	6	13	15	21	15	4	3
An08g02975	3.02171	-0.397894	-3.73616	-3.5298	0.626944	0.00326715	0.00568794	1	0.0144264	0.0224071	6	10	10	11	5	6	1	1	0	0	0	2
An08g02990	6.48068	0.131452	-1.7967	-1.42967	0.660787	1.37009e-07	7.31603e-06	1	1.60057e-06	6.35363e-05	93	92	38	103	77	64	30	18	11	38	25	33
An08g03010	5.36204	-0.617762	1.29559	1.87988	0.21133	0.00365059	5.4378e-05	1	0.0158872	0.00038459	20	27	5	20	10	4	49	26	40	47	37	44
An08g03020	7.8633	-0.122655	2.30951	2.54137	0.722366	1.81139e-12	8.41513e-15	1	4.52141e-11	2.74314e-13	58	84	19	69	50	28	236	275	206	240	234	395
An08g03030	7.64242	-0.489008	1.28176	1.65957	0.217854	0.000905552	2.06238e-05	1	0.00471715	0.000161881	88	162	16	87	60	34	194	195	167	257	134	210
An08g03100	9.52457	0.11258	2.67802	2.41236	0.661108	6.70797e-27	2.26258e-22	1	7.49404e-25	1.79555e-20	193	176	67	227	120	120	762	834	939	873	896	778
An08g03190	3.289	0.438678	-3.01541	-8.40071	0.551534	0.00544986	0.00200732	1	0.0225095	0.00930255	9	9	7	8	11	15	2	0	1	0	0	0
An08g03220	5.63261	-0.305995	-1.33817	-1.11951	0.412303	0.00087928	0.00539995	1	0.00460113	0.0214933	38	45	43	54	32	26	14	18	18	21	15	18
An08g03250	6.60749	-0.636262	2.12328	2.79247	0.135854	2.72694e-08	2.40923e-12	1	3.57798e-07	5.8611e-11	36	42	3	22	12	15	85	102	121	168	99	99
An08g03260	5.4395	0.115616	0.563294	1.06289	0.786456	0.177798	0.00765573	1	0.358556	0.0287046	19	25	12	34	16	13	27	30	21	65	25	51
An08g03290	5.99381	-0.277212	-1.84221	-1.95308	0.38438	3.42217e-07	1.55659e-07	1	3.74324e-06	1.88148e-06	88	67	35	60	66	33	13	20	16	15	10	18
An08g03340	5.20773	0.189125	1.34426	0.860483	0.679159	0.00186797	0.0427262	1	0.00890788	0.117497	17	15	10	19	16	14	45	34	22	52	18	28
An08g03360	4.0765	0.353439	-1.24343	-1.90849	0.601666	0.0948561	0.0102071	1	0.225146	0.036442	21	9	8	22	23	6	5	3	7	0	6	7
An08g03430	7.36999	0.307456	-1.70663	-2.38683	0.23728	2.28678e-09	1.08848e-16	1	3.56557e-08	4.67354e-15	190	153	68	206	211	97	33	44	38	47	27	29
An08g03450	3.41022	-0.986368	-2.67583	-2.44743	0.155534	0.0017154	0.0116319	1	0.00825905	0.0406215	14	16	10	6	10	5	2	3	1	0	1	3
An08g03460	8.31467	0.0863984	-1.55646	-1.53263	0.71855	6.03289e-10	6.25904e-10	1	1.02693e-08	1.0908e-08	301	280	191	318	325	213	87	87	78	179	76	68
An08g03480	3.83744	-1.0325	3.0047	4.38132	0.357751	0.000109287	6.07898e-06	1	0.000720668	5.34792e-05	3	2	1	2	1	0	12	17	16	33	16	18
An08g03490	8.58564	-0.199167	-1.02121	-0.739289	0.294762	1.85876e-07	0.000142586	1	2.12823e-06	0.000917639	394	325	211	340	281	213	127	151	156	251	117	171
An08g03500	3.34082	-1.00285	1.46791	2.32599	0.277965	0.0530489	0.00683367	1	0.145031	0.0260726	2	8	2	1	3	2	8	16	7	16	7	10
An08g03520	4.34252	0.178524	3.87646	3.32324	0.84708	3.55079e-07	5.39983e-06	1	3.86922e-06	4.80862e-05	0	5	1	4	2	1	28	25	30	44	13	20
An08g03530	4.14062	0.953147	3.97437	3.25057	0.354661	1.21575e-05	1.17032e-05	1	0.000100717	9.73183e-05	1	3	0	7	1	0	11	26	21	34	19	26
An08g03540	6.88403	-0.0875295	4.13152	3.94874	0.843453	2.32752e-31	2.98512e-28	1	3.88157e-29	4.46101e-26	12	10	7	11	11	6	164	160	156	162	112	182
An08g03550	6.3423	-0.145966	4.41717	3.9397	0.799527	9.21413e-22	6.88915e-17	1	6.50473e-20	3.0257e-15	4	8	6	8	5	4	130	111	129	157	47	85
An08g03560	4.82915	0.586431	5.33632	3.66229	0.564899	2.08175e-10	5.04554e-07	1	3.76055e-09	5.53999e-06	2	2	0	2	2	2	37	43	70	31	14	37
An08g03590	3.52541	0.404416	-1.04886	-3.16421	0.587644	0.200154	0.00132109	1	0.389835	0.00647436	8	18	2	11	18	7	3	3	6	0	3	1
An08g03610	4.21192	-0.193149	1.99879	1.51248	0.781288	0.00123211	0.017757	1	0.00621022	0.0576063	5	10	3	9	3	4	27	22	18	8	16	22
An08g03620	4.15982	-0.173351	-0.850687	-1.63852	0.765929	0.164708	0.0134743	1	0.338481	0.0458859	18	9	16	20	12	10	7	11	6	3	3	8
An08g03650	6.91374	-0.351506	0.911671	0.828405	0.303269	0.00565187	0.0134039	1	0.0231857	0.0456868	76	45	54	56	50	40	123	111	90	159	70	56
An08g03670	5.08788	-0.18034	-3.49722	-3.04946	0.719819	2.67283e-07	1.45857e-06	1	2.98026e-06	1.46583e-05	37	35	31	28	49	21	5	3	1	0	4	8
An08g03690	6.76107	-0.0560366	-1.25695	-0.857726	0.837386	1.94752e-05	0.00246512	1	0.000153494	0.0110805	114	109	43	114	86	57	33	26	43	65	36	49
An08g03860	3.18083	-0.799702	0.813307	2.30615	0.407349	0.340766	0.0100824	1	0.556831	0.0361313	5	6	1	5	2	0	8	6	5	5	15	13
An08g03870	4.92393	0.757094	1.94669	1.23187	0.169037	0.000201343	0.0101799	1	0.00124428	0.0364014	12	12	0	12	11	15	30	25	27	44	32	21
An08g03880	4.78687	-0.00476027	1.19255	1.30887	0.992418	0.0102942	0.00410138	1	0.03836	0.0170624	10	17	5	12	11	9	19	20	29	38	23	24
An08g03910	6.84464	0.170702	-2.01906	-1.32265	0.639176	3.90613e-07	0.000413846	1	4.21254e-06	0.00237513	126	88	61	165	108	54	16	22	26	88	22	32
An08g03990	4.18425	-1.12538	0.790721	2.05453	0.0875447	0.160497	0.00104287	1	0.332764	0.00526559	6	10	10	3	8	2	13	13	19	24	16	17
An08g04000	4.60519	-0.454176	0.0923513	1.37405	0.402067	0.860036	0.00754688	1	0.953414	0.0283427	15	16	8	10	12	7	7	20	12	42	23	16
An08g04080	6.7466	0.0262204	2.8686	0.91536	0.943196	1.7089e-17	0.0084585	1	7.56318e-16	0.0311761	26	36	17	38	26	19	184	158	203	102	34	36
An08g04090	6.91421	-0.142366	2.3763	2.3753	0.673929	4.76231e-15	7.56862e-15	1	1.60234e-13	2.48126e-13	36	38	11	38	29	11	138	117	149	176	123	121
An08g04130	4.98928	0.01806	-1.91734	-1.28515	0.968596	0.000361312	0.00892384	1	0.00208716	0.0326093	45	25	13	37	29	18	7	6	7	22	10	5
An08g04140	6.59293	0.247237	2.01462	2.00562	0.507448	7.90333e-09	2.76551e-09	1	1.14539e-07	4.32962e-08	22	39	10	44	28	14	87	94	83	180	78	110
An08g04150	6.61133	0.0758329	-0.8514	-0.935715	0.81939	0.0138242	0.00611607	1	0.048856	0.0238326	99	74	45	94	92	50	40	34	39	85	23	28
An08g04170	9.90857	0.0756908	-0.639752	-0.297235	0.766538	0.0125966	0.243736	1	0.0454955	0.428877	789	844	346	765	670	615	461	398	305	599	696	429
An08g04180	8.13278	-0.360769	0.840943	1.11719	0.13661	0.000346024	2.43175e-06	1	0.00200792	2.30495e-05	133	196	82	159	94	76	242	220	228	279	199	267
An08g04190	7.01301	-0.170056	0.789908	0.990431	0.598795	0.0119167	0.00159915	1	0.043424	0.00761964	62	92	32	82	49	37	105	116	76	167	105	80
An08g04200	7.14694	-0.149442	0.544149	0.694802	0.527672	0.0175163	0.00235627	1	0.059258	0.0106957	95	80	47	84	67	53	101	106	97	123	103	120
An08g04210	5.782	-0.0601487	-0.821353	-1.45458	0.911022	0.135497	0.00955768	1	0.29407	0.0344657	60	64	17	52	47	32	21	19	31	1	23	22
An08g04220	3.95776	0.232369	1.56861	0.932353	0.725168	0.0104757	0.12001	1	0.0389352	0.261149	10	5	2	10	6	4	16	20	10	15	10	15
An08g04235	2.23241	-2.29682	1.53462	4.24954	0.196016	0.161276	0.0112721	1	0.333777	0.0396056	2	3	0	1	0	0	3	3	7	9	6	5
An08g04300	6.35703	-0.626588	2.21158	2.70129	0.125379	3.59414e-10	5.52673e-13	1	6.31416e-09	1.46535e-11	27	33	6	23	8	11	78	104	94	129	72	91
An08g04380	2.98178	-0.0339283	-2.08932	-2.95662	0.9668	0.0354364	0.0081202	1	0.105203	0.0301416	8	8	6	10	9	4	4	0	1	0	1	2
An08g04420	4.97875	-0.291756	-1.76497	-0.640151	0.522734	0.000656439	0.178873	1	0.00354132	0.345351	27	30	23	23	28	18	10	3	10	28	7	14
An08g04440	4.24055	-0.476353	-1.61749	-0.113084	0.363105	0.00657259	0.833593	1	0.0262881	0.949553	20	22	8	13	8	14	5	5	5	14	11	10
An08g04460	3.88284	0.0694565	1.16251	1.72728	0.921511	0.0763932	0.00563754	1	0.191121	0.0222619	6	7	2	6	8	2	13	6	12	23	11	22
An08g04470	6.13321	-0.323092	-1.42598	-0.676823	0.338689	8.85098e-05	0.0539714	1	0.000597701	0.141308	84	62	38	58	62	31	21	26	17	51	31	18
An08g04480	4.64025	0.434972	1.53924	1.33194	0.410614	0.00187753	0.00360661	1	0.00894976	0.015269	8	8	6	12	13	6	20	19	22	35	18	30
An08g04590	3.7446	-0.0158317	2.09026	2.51814	0.985383	0.00574159	0.000665558	1	0.0234785	0.00358547	5	2	2	4	2	3	17	8	11	11	23	18
An08g04610	4.35025	0.0594527	1.58114	1.32926	0.924038	0.00587352	0.0190857	1	0.0238737	0.0609377	9	12	1	6	9	7	19	19	21	13	21	23
An08g04670	4.15375	-0.373272	-2.73131	-2.03102	0.54226	0.0003685	0.00480165	1	0.00212335	0.0194551	24	22	11	16	15	13	3	0	5	0	4	7
An08g04880	11.1625	-0.335288	3.28693	3.56411	0.319385	5.14223e-23	1.10917e-26	1	4.0808e-21	1.45036e-24	418	471	88	414	190	144	2505	2706	3040	4444	1950	2977
An08g04910	5.12541	0.142834	-1.38409	-1.89954	0.72317	0.00239971	3.94424e-05	1	0.0110145	0.000288901	33	38	16	38	29	29	6	12	13	13	4	11
An08g04950	8.5882	0.262971	-1.21876	-1.44216	0.263065	5.39027e-07	1.96617e-09	1	5.68003e-06	3.15107e-08	319	337	201	339	312	379	133	126	92	143	125	141
An08g04980	7.58781	-0.0850207	-1.21395	-0.878126	0.769494	5.40728e-05	0.00300717	1	0.000382197	0.0130875	173	132	138	135	161	145	74	61	55	72	86	94
An08g05000	12.898	-0.0469592	-4.60903	-4.54571	0.934866	1.28188e-15	3.03441e-15	1	4.59521e-14	1.0613e-13	5136	5348	10487	4580	8911	9990	344	327	301	407	370	331
An08g05010	7.01057	0.399127	1.1373	0.338626	0.187738	0.000128375	0.246464	1	0.000833169	0.432655	53	50	48	56	91	63	113	88	127	134	71	85
An08g05020	3.63326	0.192557	-4.11138	-8.664	0.777873	0.00066332	0.00138791	1	0.00357509	0.00676654	13	14	9	20	7	15	0	0	2	0	0	0
An08g05050	3.96518	-0.173002	1.72716	1.6955	0.806686	0.00582777	0.0077019	1	0.0237218	0.0288683	6	9	1	5	6	3	14	19	15	16	9	23
An08g05060	6.29313	-0.100381	-3.07326	-2.31422	0.731925	7.65081e-15	2.83998e-11	1	2.49399e-13	5.93097e-10	91	96	47	73	86	61	6	12	8	15	11	21
An08g05090	5.49171	0.58471	-1.47649	-2.3668	0.293424	0.0136577	7.2535e-05	1	0.0483715	0.000498305	42	30	24	37	30	72	5	21	7	9	3	19
An08g05110	8.42353	0.0661855	-0.719179	-0.930788	0.799655	0.0066304	0.000425656	1	0.0265009	0.00243199	258	282	196	269	251	273	175	133	127	129	162	145
An08g05140	4.48756	0.318417	1.41321	0.810633	0.597811	0.0139221	0.146833	1	0.0490963	0.301418	8	6	9	5	13	12	12	29	20	22	12	24
An08g05150	3.19514	0.754498	2.91557	1.26355	0.487796	0.00361091	0.174181	1	0.0157482	0.338874	2	1	2	3	4	2	8	15	14	0	9	12
An08g05160	8.90721	0.336733	1.43054	1.04373	0.252652	9.19247e-07	0.000307115	1	9.35258e-06	0.00182163	234	243	50	294	215	133	349	434	457	552	419	396
An08g05185	7.35145	0.0889426	1.76602	1.40555	0.761423	2.22629e-10	3.57223e-07	1	3.99655e-09	4.02208e-06	53	74	30	65	48	54	172	158	169	134	158	168
An08g05210	9.38775	0.0363721	0.786211	0.699953	0.849217	3.25212e-05	0.000202721	1	0.000243951	0.00126093	379	298	239	329	335	304	502	553	470	622	493	562
An08g05250	3.35932	1.002	-0.144589	-2.15613	0.191599	0.860244	0.0110373	1	0.953553	0.0389383	12	6	0	12	10	11	5	3	6	4	3	1
An08g05310	8.32742	-0.245181	1.55642	1.62015	0.377859	7.11805e-09	2.0391e-09	1	1.03812e-07	3.24985e-08	120	172	59	156	91	56	326	315	309	309	295	338
An08g05380	9.01579	-0.309863	-1.68465	-0.961122	0.298422	2.77582e-08	0.0014041	1	3.6297e-07	0.00683551	404	495	428	452	416	307	124	135	159	175	135	322
An08g05410	5.4686	-0.284575	1.01397	1.29972	0.513682	0.0126723	0.00157957	1	0.0456975	0.00754359	27	28	6	24	12	13	28	37	46	48	29	51
An08g05430	8.06678	-0.00909107	-1.40407	-1.36434	0.974865	2.45423e-06	3.96726e-06	1	2.28486e-05	3.63466e-05	218	244	185	216	182	262	84	74	83	79	83	114
An08g05450	5.15966	-0.855261	-0.0753841	1.64257	0.116065	0.885475	0.00188953	1	0.972334	0.00883549	18	16	24	8	14	13	20	11	26	30	26	61
An08g05470	3.07121	-0.461252	-2.1162	-2.92499	0.563134	0.0240539	0.00994614	1	0.0767576	0.0356876	8	15	5	8	10	3	2	3	1	3	0	0
An08g05500	6.56027	0.0976533	-0.686397	-1.49646	0.697651	0.00983785	6.72238e-08	1	0.0368503	8.49115e-07	85	83	47	87	92	57	42	43	41	38	21	30
An08g05510	4.45305	0.0650346	-0.925649	-1.69227	0.897583	0.0897025	0.00312924	1	0.215672	0.0135369	18	22	12	15	22	18	14	5	7	5	7	6
An08g05520	9.92832	-0.141159	-0.849238	-0.98687	0.420055	1.62228e-06	2.72029e-08	1	1.56739e-05	3.63981e-07	823	895	582	765	711	674	401	448	384	473	293	408
An08g05560	4.44746	0.127902	0.385038	-1.53845	0.795654	0.431068	0.00608161	1	0.637053	0.0237389	14	22	7	17	17	13	15	21	16	6	7	4
An08g05580	7.28581	0.225733	0.180977	-0.905395	0.348982	0.455045	0.000255986	1	0.659057	0.00155033	111	100	72	140	122	84	84	101	123	67	63	62
An08g05610	5.72357	-0.424717	1.2872	1.20479	0.322558	0.00118793	0.00342871	1	0.0060218	0.0146235	27	21	20	17	21	15	46	73	42	34	32	62
An08g05620	4.8835	-0.318056	-2.79465	-2.67384	0.531184	7.8341e-06	2.14574e-05	1	6.66275e-05	0.000167852	38	16	34	22	25	29	4	6	3	5	4	4
An08g05660	5.3042	-0.589728	2.05488	2.31745	0.275905	1.12606e-05	3.22676e-06	1	9.36918e-05	3.00164e-05	7	18	9	7	6	10	46	41	49	67	18	45
An08g05670	7.19792	-0.104238	1.96365	1.40552	0.707293	1.56063e-14	6.03726e-08	1	4.87645e-13	7.68482e-07	51	63	28	41	53	39	192	149	178	146	121	106
An08g05700	6.48509	-0.0534881	1.03823	0.470139	0.876972	0.00183044	0.163267	1	0.00875067	0.32414	59	43	27	51	46	30	108	79	61	45	61	73
An08g05720	5.30249	-0.842659	0.428507	-1.22855	0.0326202	0.241305	0.00857772	1	0.443549	0.0315549	38	34	22	18	16	19	41	42	37	15	4	6
An08g05730	10.3096	-0.254282	3.61399	-1.97232	0.168602	3.18932e-93	2.00172e-21	1	4.58744e-90	1.37106e-19	320	298	159	222	253	182	3068	2903	2932	55	46	76
An08g05750	9.40066	-0.557885	2.25794	0.76454	0.00722616	7.35524e-30	0.000205587	1	1.03216e-27	0.0012753	323	266	148	216	163	129	1251	1107	927	296	276	322
An08g05760	6.8141	-0.662007	1.87193	0.53313	0.0167612	9.88428e-15	0.0536814	1	3.18595e-13	0.140677	57	59	31	40	32	23	164	176	166	67	35	45
An08g05790	4.48571	-0.648001	1.59678	1.54259	0.281358	0.00214437	0.00650999	1	0.0100225	0.025104	11	13	4	6	9	3	31	23	24	12	20	21
An08g05830	7.61349	0.0877763	1.31709	1.11702	0.726125	4.50412e-08	2.7401e-06	1	5.75342e-07	2.58022e-05	84	86	50	80	94	65	197	171	151	170	163	208
[truncated: 1,979 more rows]
